# Supplementary material for: Ocean acidification boosts reproduction in fish via indirect effects
Source: PLoS Biol. 2021 Jan 19;19(1):e3001033. doi: 10.1371/journal.pbio.3001033 (PMC7815143; doi:10.1371/journal.pbio.3001033)
Supplement: S1 Table — “tr” = CO2 treatment (control, CO2 vent), “si” = site (north vs south), “ge” = gender (female, male, juvenile), “ye” = year (2017, 2018, 2019; or 2018, 2019), “siz” = fish size class (in cm). Significant main effects or significant higher-order interactions (followed by post hoc pairwise tests) are indicated in bold. ANOVA, analysis of variance; MANOVA, multivariate analysis of variance. (XLSX) [file pbio.3001033.s008.xlsx]

## Sheet: Sheet1
Common triplefin – relative abundance mature males (in situ)
Source	df	SS	MS	F	P
tr	1	24676	24676	142.27	0.0012
ye	1	5158.5	5158.5	12.557	0.0682
si(tr)	2	14.672	7.3361	0.0178	0.9369
tr×ye	1	169.05	169.05	0.4115	0.5883
si(tr)×ye	2	823.06	411.53	1.2171	0.3052
Res	44	14878	338.13
Total	51	49051
Common triplefin – size-frequency mature males (in situ)
Source	df	SS	MS	F	P
tr	1	31.393	31.393	41.258	0.0437
ye	1	5.6427	5.6427	102.57	0.0556
siz	4	117.28	29.319	44.765	0.0001
sit(tr)	2	1.5382	0.7691	15.667	0.0625
tr×ye	1	0.0007	0.0007	0.0121	0.8731
tr×siz	4	47.446	11.861	25.723	0.0001
ye×siz	4	2.1057	0.5264	4.4749	0.0335
si(tr) ×ye	2	0.0982	0.0491	0.0766	0.9256
si(tr) ×siz	8	1.0588	0.1324	1.178	0.4084
tr×ye×siz	4	1.3377	0.3344	2.8428	0.1011
si(tr) ×ye×siz	8	0.8988	0.1124	0.1752	0.9931
Res	220	141.07	0.6412
Total	259	402.14
Post-hoc tr×siz
Size groups	t	P
4 cm: vent vs control	1	0.5021
5 cm: vent vs control	1.3377	0.3343
6 cm: vent vs control	12.233	0.013
7 cm: vent vs control	2.21	0.1304
8 cm: vent vs control	1.6281	0.2038
Common triplefin – size-frequency females/juveniles (in situ)
Source	df	SS	MS	F	P
tr	1	6.8007	6.8007	4.4874	0.1645
ye	1	7.9207	7.9207	1.472	0.3468
siz	4	116.1	29.026	4.1088	0.0157
si(tr)	2	5.4145	2.7073	0.4988	0.6294
tr×ye	1	0.0327	0.0327	0.0061	0.8694
tr×siz	4	13.991	3.4978	0.9076	0.5646
ye×siz	4	21.761	5.4402	2.2275	0.1539
si(tr)×ye	2	10.855	5.4273	6.977	0.0009
si(tr)×siz	8	17.913	2.2391	0.9105	0.5484
tr×ye×siz	4	17.279	4.3198	1.7687	0.2235
si(tr)×ye×siz	8	19.673	2.4591	3.1613	0.0025
Res	220	171.13	0.7778
Total	259	387.38
Common triplefin – sex ratio
Source	df	SS	MS	F	P
tr	1	2009.6	2009.6	2.5382	0.2515
si(tr)	2	1611.3	805.64	2.1759	0.1285
Res	35	12959	370.26
Total	38	16486
Common triplefin – standardised gonad weight
Source	df	SS	MS	F	P
tr	1	0.0672	0.0672	7.6506	0.0096
ge	2	0.5243	0.2622	36.632	0.0057
si(tr)	2	0.0071	0.0035	0.2595	0.7609
tr×ge	2	0.0261	0.013	1.8203	0.2971
ge×si(tr)	3	0.0153	0.0051	0.375	0.7698
Res	238	3.2346	0.0136
Total	248	3.9405
Common triplefin – MANOVA physiology
Source	df	SS	MS	F	P
tr	1	2.2076	2.2076	0.4336	0.814
ge	2	19.47	9.7351	1.6235	0.1636
si(tr)	2	8.9995	4.4997	0.7603	0.6668
tr×ge	2	6.9886	3.4943	0.5827	0.8389
si(tr)×ge	3	18.058	6.0193	1.017	0.4325
Res	29	171.64	5.9186
Total	39	233.06
Common triplefin – standardised liver weight
Source	df	SS	MS	F	P
tr	1	0.0151	0.0151	0.1017	0.7546
ge	2	0.7443	0.3721	1.451	0.365
si(tr)	2	0.2664	0.1332	0.8188	0.4302
tr×ge	2	0.0194	0.0097	0.0378	0.9566
ge×si(tr)	3	0.8594	0.2865	1.7611	0.1588
Res	239	38.878	0.1627
Total	249	40.827
Common triplefin – tissue protein content
Source	df	SS	MS	F	P
tr	1	207.41	207.41	2.9203	0.1267
ge	2	1362.4	681.18	3.519	0.1546
si(tr)	2	107.7	53.85	0.539	0.5876
tr×ge	2	211.91	105.96	0.5474	0.6725
si(tr)×ge	3	655.93	218.64	2.1884	0.1231
Res	22	2198	99.911
Total	32	5305.5
Common triplefin – RNA:DNA ratio in muscle tissue
Source	df	SS	MS	F	P
tr	1	1.2192	1.2192	0.0718	0.8028
ge	2	36.618	18.309	0.7442	0.5774
si(tr)	2	32.064	16.032	0.8752	0.4356
tr×ge	2	43.737	21.868	0.8889	0.5095
si(tr)×ge	3	79.37	26.457	1.4442	0.2435
Res	29	531.26	18.319
Total	39	756.01
Common triplefin – total antioxidant capacity in muscle tissue
Source	df	SS	MS	F	P
tr	1	0.036	0.0359	0.1422	0.7165
ge	2	1.8342	0.9171	6.6501	0.0787
si(tr)	2	0.2148	0.1074	0.2356	0.7809
tr×ge	2	0.2299	0.115	0.8336	0.527
si(tr)×ge	3	0.132	0.044	0.0965	0.9565
Res	29	13.224	0.456
Total	39	15.949
Common triplefin – oxidative damage in muscle tissue
Source	df	SS	MS	F	P
tr	1	0.0145	0.0145	0.0821	0.7768
ge	2	0.8296	0.4148	3.6939	0.1735
si(tr)	2	0.0253	0.0127	0.0312	0.9657
tr×ge	2	0.4512	0.2256	2.009	0.2875
si(tr)×ge	3	0.0762	0.0254	0.0624	0.9788
Res	29	11.792	0.4066
Total	39	13.933
Crested blenny – sex ratio
Source	df	SS	MS	F	P
tr	1	2164.8	2164.8	3.7446	0.1857
si(tr)	2	1156.3	578.13	0.7476	0.5199
Res	4	3093.4	773.35
Total	7	6414.5
Crested blenny – standardised gonad weight
Source	df	SS	MS	F	P
tr	1	0.0119	0.0119	0.245	0.6457
ge	2	0.4104	0.2052	2.528	0.2303
si(tr)	2	0.1003	0.0502	1.0879	0.3432
tr×ge	2	0.001	0.0005	0.0059	0.9926
si(tr)×ge	3	0.273	0.091	1.9741	0.1378
Res	31	1.4292	0.0461
Total	41	2.3967
Crested blenny – MANOVA physiology
Source	df	SS	MS	F	P
tr	1	1.9531	1.9531	0.2816	0.8604
ge	2	9.2087	4.6044	0.5751	0.7866
si(tr)	2	16.166	8.0831	1.5086	0.1704
tr×ge	2	21.949	10.974	1.3707	0.3439
si(tr)×ge	3	26.252	8.7506	1.6332	0.1085
Res	31	166.1	5.358
Total	41	242.34
Crested blenny – standardised liver weight
Source	df	SS	MS	F	P
tr	1	0.0003	0.0003	0.0234	0.876
ge	2	0.0102	0.0051	0.1295	0.8805
si(tr)	2	0.0153	0.0076	0.3555	0.6911
tr×ge	2	0.0022	0.0011	0.0273	0.9708
si(tr)×ge	2	0.0945	0.0473	2.1992	0.1278
Res	31	0.666	0.0215
Total	40	0.8613
Crested blenny – tissue protein content
Source	df	SS	MS	F	P
tr	1	139.56	139.56	0.2621	0.6483
ge	2	124.83	62.417	0.7726	0.5419
si(tr)	2	1453.1	726.55	3.9712	0.0403
tr×ge	2	111.44	55.718	0.6897	0.5616
si(tr)×ge	3	183.96	61.319	0.3352	0.7509
Res	22	4025	182.95
Total	32	5792.6
Crested blenny – RNA:DNA ratio in muscle tissue
Source	df	SS	MS	F	P
tr	1	165.92	165.92	1.662	0.2174
ge	2	37.683	18.842	0.2927	0.7656
si(tr)	2	89.441	44.72	0.2134	0.8078
tr×ge	2	174.1	87.05	1.3523	0.379
si(tr)×ge	3	90.026	30.009	0.1432	0.9345
Res	29	6078.5	209.6
Total	39	6849.8
Crested blenny – total anti-oxidant capacity in muscle tissue
Source	df	SS	MS	F	P
tr	1	0.0001	0.0001	0.0008	0.9794
ge	2	0.3934	0.1967	0.4512	0.7479
si(tr)	2	0.4284	0.2142	2.4187	0.1048
tr×ge	2	1.674	0.837	1.9197	0.2788
si(tr)×ge	3	1.5546	0.5182	5.8517	0.0066
Res	29	2.5682	0.0886
Total	39	5.2354
Crested blenny – oxidative damage in muscle tissue
Source	df	SS	MS	F	P
tr	1	0.125	0.1245	0.1153	0.7527
ge	2	4.3677	2.1838	4.7358	0.1286
si(tr)	2	2.7682	1.3841	2.8508	0.0729
tr×ge	2	1.8512	0.9256	2.0072	0.2897
si(tr)×ge	3	1.3661	0.4554	0.9379	0.4299
Res	29	14.08	0.4855
Total	39	23.832
Blue-eyed triplefin – relative abundance mature males (in situ)
Source	df	SS	MS	F	P
tr	1	122.72	122.72	0.8578	0.5656
ye	1	5.5556	5.5556	0.1029	0.7947
si(tr)	2	235.5	117.75	3.1199	0.415
tr×ye	1	37.556	37.556	0.6954	0.5476
si(tr)×ye	1	54	54	0.2001	0.6576
Res	8	2159.3	269.92
Total	14	2931.3
Blue-eyed triplefin – sex ratio
Source	df	SS	MS	F	P
tr	1	351.56	351.56	0.34247	0.6222
si(tr)	2	2053.1	1026.6	No test
Total	3	2404.7
Blue-eyed triplefin – standardised gonad weight
Source	df	SS	MS	F	P
tr	1	4.2*10^-5	4.2*10^-5	0.5463	0.5335
ge	2	0.0018	0.0009	17.788	0.0122
si(tr)	2	0.0002	7.8*10^-5	1.9454	0.1603
tr×ge	2	0.0001	6.1*10^-5	1.2009	0.4018
si(tr)×ge	4	0.0002	5.2*10^-5	1.2787	0.3009
Res	34	0.0014	4.0*10^-5
Total	45	0.0047
Blue-eyed triplefin - MANOVA physiology
Source	df	SS	MS	F	P
tr	1	3.5744	3.5744	0.5837	0.6412
ge	2	6.879	3.4395	0.4565	0.8682
si(tr)	2	12.263	6.1315	1.0302	0.4257
tr×ge	2	7.063	3.5315	0.4687	0.8729
si(tr)×ge	4	30.53	7.6324	1.2824	0.253
Res	34	202.36	5.9517
Total	45	273.49
Blue-eyed triplefin – standardised liver weight
Source	df	SS	MS	F	P
tr	1	0.0017	0.0017	1.2823	0.3646
ge	2	0.0023	0.0012	0.9672	0.4592
si(tr)	2	0.0026	0.0013	0.5727	0.562
tr×ge	2	0.0025	0.0012	1.0204	0.4399
si(tr)×ge	4	0.0046	0.0012	0.5121	0.7087
Res	33	0.0743	0.0023
Total	44	0.09
Blue-eyed triplefin – tissue protein content
Source	df	SS	MS	F	P
tr	1	21.889	21.889	0.0641	0.8277
ge	2	4.1097	2.0549	12.468	0.0808
si(tr)	2	713.04	356.52	1.3966	0.2807
tr×ge	1	407.72	407.72	334.58	0.0056
si(tr)×ge	2	2.2026	1.1013	0.0043	0.9963
Res	14	3573.9	255.28
Total	22	4652
Post-hoc tr×ge
Gender groups	t	P
female vs juvenile	11.561	0.0561
female vs male	9.4578	0.0664
juvenile vs male	18.833	0.037
Blue-eyed triplefin – RNA:DNA ratio in muscle tissue
Source	df	SS	MS	F	P
tr	1	8.3073	8.3073	0.4324	0.5835
ge	2	2.9045	1.4523	0.0693	0.9297
si(tr)	2	39.084	19.542	2.5276	0.0999
tr×ge	2	7.9406	3.9703	0.1893	0.8209
si(tr)×ge	4	86.075	21.519	2.7832	0.0527
Res	31	239.68	7.7315
Total	42	421.63
Blue-eyed triplefin – total anti-oxidant capacity in muscle tissue
Source	df	SS	MS	F	P
tr	1	0.0845	0.0845	0.0712	0.8184
ge	2	2.3331	1.1665	2.0423	0.2305
si(tr)	2	2.3661	1.183	0.8418	0.4049
tr×ge	2	2.1366	1.0683	1.8703	0.2719
si(tr)×ge	4	2.1678	0.542	0.3856	0.7815
Res	30	42.162	1.4054
Total	41	53.953
Blue-eyed triplefin – oxidative damage in muscle tissue
Source	df	SS	MS	F	P
tr	1	0.2567	0.2567	1.1312	0.3978
ge	2	0.9557	0.4778	1.7067	0.2864
si(tr)	2	0.4547	0.2273	1.143	0.3351
tr×ge	2	0.001	0.0005	0.0018	0.9974
si(tr)×ge	4	1.1277	0.2819	1.4176	0.2617
Res	29	5.7678	0.1989
Total	40	8.6177
Yaldwin’s triplefin – relative abundance mature males (in situ)
Source	df	SS	MS	F	P
tr	1	136.69	136.69	0.7549	0.5854
ye	1	305.02	305.02	1.0097	0.4285
si(tr)	2	334.21	167.1	0.5531	0.6563
tr×ye	1	414.19	414.19	1.371	0.3632
si(tr)×ye	2	604.21	302.1	2.5895	0.1138
Res	8	933.33	116.67
Total	15	2603.4
Yaldwin’s triplefin – sex ratio
Source	df	SS	MS	F	P
tr	1	339.89	339.89	1.1329	0.3888
si(tr)	2	573.58	286.79	0.4643	0.6247
Res	3	1852.9	617.65
Total	6	2879.2
Yaldwin’s triplefin – standardised gonad weight
Source	df	SS	MS	F	P
tr	1	1.9*10^-05	1.9*10^-05	0.0572	0.8285
ge	2	0.0034	0.0017	3.7549	0.1275
si(tr)	2	0.0007	0.0003	1.7612	0.187
tr×ge	2	4.7*10^-05	2.4*10^-05	0.0527	0.9468
si(tr)×ge	4	0.0018	0.0005	2.405	0.1015
Res	33	0.0063	0.0002
Total	44	0.0126
Yaldwin’s triplefin - MANOVA physiology
Source	df	SS	MS	F	P
tr	1	1.7736	1.7736	0.1891	0.9086
ge	2	10.088	5.044	1.1936	0.3712
si(tr)	2	19.09	9.5451	1.5463	0.1564
tr×ge	2	4.7111	2.3556	0.5574	0.7359
si(tr)×ge	4	16.55	4.1376	0.6703	0.7781
Res	33	203.7	6.1727
Total	44	260.74
Yaldwin’s triplefin – standardised liver weight
Source	df	SS	MS	F	P
tr	1	0.0086	0.0086	0.0907	0.7859
ge	2	0.1395	0.0698	1.6537	0.2903
si(tr)	2	0.1858	0.0929	0.6688	0.4889
tr×ge	2	0.0908	0.0454	1.0767	0.4065
si(tr)×ge	4	0.1512	0.0378	0.2722	0.8588
Res	33	4.5828	0.1389
Total	44	5.3178
Yaldwin’s triplefin – tissue protein content
Source	df	SS	MS	F	P
tr	1	3.6672	3.6672	0.0704	0.8122
ge	2	336.98	168.49	0.8627	0.5166
si(tr)	2	94.551	47.275	0.5472	0.5889
tr×ge	2	8.8428	4.4214	0.0226	0.9761
si(tr)×ge	3	587.54	195.85	2.267	0.1057
Res	21	1814.2	86.392
Total	31	2902.7
Yaldwin’s triplefin – RNA:DNA ratio in muscle tissue
Source	df	SS	MS	F	P
tr	1	0.3172	0.3172	0.0132	0.9169
ge	2	0.5385	0.2692	0.0356	0.9715
si(tr)	2	49.038	24.519	4.4373	0.0217
tr×ge	2	3.1	1.55	0.2051	0.856
si(tr)×ge	4	30.414	7.6034	1.376	0.2607
Res	31	171.29	5.5256
Total	42	256.97
Yaldwin’s triplefin – total anti-oxidant capacity in muscle tissue
Source	df	SS	MS	F	P
tr	1	0.2118	0.2118	0.3825	0.6021
ge	2	0.523	0.2615	1.6211	0.3024
si(tr)	2	1.1163	0.5581	1.2532	0.2906
tr×ge	2	0.0918	0.0459	0.2846	0.7517
si(tr)×ge	4	0.5999	0.15	0.3367	0.8497
Res	31	13.807	0.4454
Total	42	17.258
Yaldwin’s triplefin – oxidative damage in muscle tissue
Source	df	SS	MS	F	P
tr	1	0.0036	0.0036	0.0058	0.9486
ge	2	0.5862	0.2931	1.8763	0.2783
si(tr)	2	1.2807	0.6404	3.6012	0.0425
tr×ge	2	0.3156	0.1578	1.0101	0.4378
si(tr)×ge	4	0.6214	0.1554	0.8737	0.4897
Res	31	5.5123	0.1778
Total	42	7.8942
