# Supplementary material for: Ocean acidification boosts reproduction in fish via indirect effects
Source: PLoS Biol. 2021 Jan 19;19(1):e3001033. doi: 10.1371/journal.pbio.3001033 (PMC7815143; doi:10.1371/journal.pbio.3001033)
Supplement: S2 Table — “tr” = CO2 treatment (control, CO2 vent), “si” = site (north vs south), “ge” = gender (female, male, juvenile). Benthic prey abundances (amphipods and gastropods) were tested with MANOVA. Significant main effects and significant higher-order interactions (followed by post-hoc pairwise tests) are indicated in bold. ANOVA, analysis of variance; MANOVA, multivariate analysis of variance. (XLSX) [file pbio.3001033.s009.xlsx]

## Sheet: Sheet1
Benthic prey abundance in situ (MANOVA)
Source	df	SS	MS	F	P
tr	1	1168.3	1168.3	22.116	0.0177
si(tr)	2	105.83	52.913	1.892	0.1333
Res	15	419.5	27.967
Total	18	1709.9
Primary production (benthic turf algal biomass) in situ
Source	df	SS	MS	F	P
tr	1	21.981	21.981	36.933	0.0285
si(tr)	2	1.1903	0.5952	0.8032	0.4541
Res	47	34.826	0.741
Total	50	60.169
Common triplefin – feeding rates in situ
Source	df	SS	MS	F	P
tr	1	0.0512	0.0512	2.5043	0.1882
ge	1	0.0657	0.0657	1.8475	0.2656
si(tr)	2	0.0312	0.0156	0.2331	0.7944
tr×ge	1	0.6457	0.6457	18.145	0.0275
si(tr)×ge	2	0.0647	0.0323	0.4831	0.6227
Res	62	4.1495	0.0669
Total	69	4.9625
Post-hoc tr×ge
Groups	t	P
mature males: control vs vent	3.4342	0.049
females/juveniles: control vs vent	3.8821	0.0021
control: mature males vs females/juveniles	2.9872	0.2099
vent: mature males vs females/juveniles	3.6182	0.17
Blue-eyed triplefin – feeding rates in situ
Source	df	SS	MS	F	P
tr	1	0.0263	0.0263	0.0703	0.8104
si(tr)	2	1.0152	0.5076	10.823	0.005
Res	8	0.3752	0.0469
Total	11	1.4064
Yaldwin’s triplefin – feeding rates in situ
Source	df	SS	MS	F	P
tr	1	0.3769	0.3769	2.2833	0.2695
si(tr)	2	0.3281	0.1641	0.3603	0.7533
Res	15	6.8301	0.4553
Total	18	7.4939
Common triplefin – in situ attack rates on same gender
Source	df	SS	MS	F	P
tr	1	0.2631	0.2631	13.569	0.0279
ge	1	0.1388	0.1388	23.25	0.0003
si(tr)	2	0.033	0.0165	0.347	0.7078
tr×ge	1	1.0521	1.0521	176.19	0.0273
si(tr)×ge	2	0.0033	0.0017	0.0351	0.9669
Res	62	2.9442	0.0475
Total	69	4.8467
Post-hoc tr×ge
Groups	t	P
mature males: control vs vent	10.309	0.0002
females/juveniles: control vs vent	3.0403	0.0314
control: mature males vs females/juveniles	13.109	0.048
vent: mature males vs females/juveniles	24.329	0.0274
Blue-eyed triplefin – in situ attack rates on other blue-eyed triplefins
Source	df	SS	MS	F	P
tr	1	0.0038	0.0038	0.3388	0.5774
si(tr)	2	0.0164	0.0082	0.4444	0.6521
Res	8	0.1479	0.0185
Total	11	0.1695
Yaldwin’s triplefin – in situ attack rates on other Yaldwin’s triplefins
Source	df	SS	MS	F	P
tr	1	1.5885	1.5885	1.2253	0.3842
si(tr)	2	2.5908	1.2954	0.8142	0.6426
Res	15	23.866	1.591
Total	18	28.055
Common triplefin – stomach content weight
Source	df	SS	MS	F	P
tr	1	0.0062	0.0062	0.2379	0.6723
ge	1	0.0999	0.0999	13.24	0.0603
si(tr)	2	0.0516	0.0258	0.5244	0.4137
tr×ge	1	0.0521	0.0521	6.9118	0.1099
si(tr)×ge	2	0.0144	0.0072	0.1465	0.7684
Res	203	9.9799	0.0492
Total	210	10.449
Crested blenny – stomach content weight
Source	df	SS	MS	F	P
tr	1	0.0024	0.0024	1.5967	0.2149
ge	2	0.0088	0.0044	1.0919	0.4383
si(tr)	2	0.0004	0.0002	0.0541	0.9478
tr×ge	2	0.0038	0.0019	0.4725	0.6577
si(tr)×ge	3	0.0125	0.0042	1.1925	0.3305
Res	30	0.1052	0.0035
Total	40	0.163
Blue-eyed triplefin – stomach content weight
Source	df	SS	MS	F	P
tr	1	0.0008	0.0008	16.595	0.0271
ge	2	0.0003	0.0002	0.4319	0.6776
si(tr)	2	0.0001	4e-05	0.1883	0.8254
tr×ge	2	0.0001	5e-05	0.1588	0.8514
si(tr)×ge	4	0.0014	0.0003	1.5003	0.2257
Res	33	0.0076	0.0002
Total	44	0.0104
Yaldwin’s triplefin – stomach content weight
Source	df	SS	MS	F	P
tr	1	0.0016	0.0016	3.7082	0.1408
ge	2	0.0005	0.0003	0.4093	0.6966
si(tr)	2	0.0007	0.0004	0.1698	0.8285
tr×ge	2	0.0031	0.0016	2.4625	0.2144
si(tr)×ge	4	0.0023	0.0006	0.2761	0.8651
Res	32	0.0667	0.0021
Total	43	0.0769
