# Supplementary material for: Ocean acidification boosts reproduction in fish via indirect effects
Source: PLoS Biol. 2021 Jan 19;19(1):e3001033. doi: 10.1371/journal.pbio.3001033 (PMC7815143; doi:10.1371/journal.pbio.3001033)
Supplement: S3 Table — TA, total alkalinity. (XLSX) [file pbio.3001033.s010.xlsx]

## Sheet: Table S3
													p-values
	Year	Month	Control			N		Vent			N		treatment	site
pHNBS (units)	2017	Feb.	8.07792	±	0.00655566	12		7.8295	±	0.0423497	20		0.032	0.396
	2018	Feb.	8.03017	±	0.0176076	12		7.84	±	0.0377692	12		0.011	0.808
	2019	Jan.	8.05317	±	0.00829237	30		7.88179	±	0.0318179	28		0.033	0.328
pCO2 (ppm)	2017	Feb.	503.32	±	8.57142	12		1049.17	±	122.437	20		0.032	0.39
	2018	Feb.	628.392	±	28.6435	12		1065.66	±	111.792	12		0.006	0.927
	2019	Jan.	564.619	±	12.8784	30		966.125	±	101.697	28		0.024	0.69
TA (μmol kg-1)	2017	Feb.	2263.17	±	4.94919	6		2255.2	±	5.26688	5		0.532	0.08
Temp. (°C)	2017	Feb.	20.1083	±	0.124541	12		20.1105	±	0.101262	19		0.955	0.026
	2018	Feb.	23.2101	±	0.0641419	12		23.209	±	0.08727	10		0.804	0.663
	2019	Jan.	21.1534	±	0.0285754	4		21.1919	±	0.0354994	4		0.629	0.078
Salinity (units)	2017	Feb.	36	±	0	2		36	±	0	5		-	-
	2018	Feb.	30.9625	±	0.0531311	16		30.9812	±	0.0802178	16		0.671	0.865
	2019	Jan.	33.424	±	0.262217	30		33.2391	±	0.1905	28		0.915	0.189
S (ppm)	2018	Feb.	982.306	±	51.7747	10		1043.33	±	28.6779	10		0.5529	0.1113
	2019	Jan.	953.794	±	12.8692	7		980.365	±	13.6468	15		0.1006	0.7663
Mg (ppm)	2018	Feb.	918.956	±	47.5991	10		1020.13	±	30.4712	10		0.15	0.5938
	2019	Jan.	1066.75	±	12.775	7		1079.49	±	13.2047	15		0.4705	0.2132
K (ppm)	2018	Feb.	294.041	±	18.7581	10		262.468	±	10.6399	10		0.0762	0.8634
	2019	Jan.	334.55	±	3.83763	7		335.752	±	4.62201	15		0.6415	0.2887
Ca (ppm)	2018	Feb.	349.454	±	18.5482	10		391.623	±	25.5074	10		0.3906	0.2254
	2019	Jan.	358.165	±	4.57154	7		367.14	±	10.947	15		0.3185	0.8499
Sr (ppm)	2018	Feb.	6.56761	±	0.301234	10		7.02574	±	0.213806	10		0.4311	0.2009
	2019	Jan.	7.38702	±	0.100443	7		8.07617	±	0.112702	15		0.1101	0.1673
Rb (ppm)	2018	Feb.	0.0978657	±	0.00449436	10		0.104467	±	0.00313901	10		0.3806	0.1854
	2019	Jan.	0.112141	±	0.00120559	7		0.121063	±	0.00158118	15		0.0886	0.2612
Mn (ppm)	2018	Feb.	0.004	±	0.002	10		0.004	±	0.002	10		0.9706	0.2638
	2019	Jan.	0.0117679	±	0.00290683	7		0.0227291	±	0.00669931	15		0.5194	0.4012
Fe (ppm)	2018	Feb.	0.17	±	0.11	10		0.11	±	0.09	10		0.7315	0.4184
	2019	Jan.	0.411996	±	0.139757	7		1.18856	±	0.712463	15		0.632	0.3135
Cu (ppm)	2018	Feb.	<0.0004			10		<0.0004			10		ns	ns
	2019	Jan.	0.166998	±	0.0480702	7		0.240696	±	0.0388984	15		0.6488	0.36
Zn (ppm)	2018	Feb.	<0.0006			10		<0.0006			10		ns	ns
	2019	Jan.	0.106803	±	0.0154325	7		0.177097	±	0.0489872	15		0.4717	0.4095
Cd (ppm)	2018	Feb.	<0.000008			10		<0.00009			10		ns	ns
	2019	Jan.	<0.000004			7		<0.000004			15		ns	ns
Ba (ppm)	2018	Feb.	<0.006			10		<0.0004			10		ns	ns
	2019	Jan.	0.0422124	±	0.00784476	7		0.0697516	±	0.00696149	15		0.3618	0.1334
