# Supplementary material for: Ocean acidification boosts reproduction in fish via indirect effects
Source: PLoS Biol. 2021 Jan 19;19(1):e3001033. doi: 10.1371/journal.pbio.3001033 (PMC7815143; doi:10.1371/journal.pbio.3001033)
Supplement: S4 Table — Numbers represent in situ quantification of maturity (total number of mature males evaluated) and physiological measurements in the laboratory (total number fish collected for gonads, livers, protein content, RNA:DNA ratio, antioxidant capacity, oxidative damage, and stomach content) and for in situ behavioural observations (number of videos). (XLSX) [file pbio.3001033.s011.xlsx]

## Sheet: Table S4
Year /	Maturity (in situ)			Physiology (lab)			Behaviour (in situ)
Species	Control	Vent		Control	Vent		Control	Vent
2017
Blenny	-	-		-	-		-	-
Blue-eyed	33	4		-	-		9	3
Common	153	67		84	127		12	23
Yaldwin	19	31		-	-		9	10
2018
Blenny	-	-		11	11		-	-
Blue-eyed	-	-		16	10		-	-
Common	-	-		10	10		-	-
Yaldwin	-	-		15	10		-	-
2019
Blenny	-	-		10	10		-	-
Blue-eyed	60	50		10	10		-	-
Common	60	78		10	10		-	-
Yaldwin	60	60		10	10		-	-
