# Supplementary material for: Ocean acidification boosts reproduction in fish via indirect effects
Source: PLoS Biol. 2021 Jan 19;19(1):e3001033. doi: 10.1371/journal.pbio.3001033 (PMC7815143; doi:10.1371/journal.pbio.3001033)
Supplement: S1 Data — (XLSX) [file pbio.3001033.s015.xlsx]

## Sheet: Fig. 2
Fig. 2a						Fig. 2b
Species	Treatment	Site	Year	Abundance mature males		Treatment	Site	year	size (cm)	Abundance per quadrat
Common	Control	S	2017	71.4286		C	N	2017	4	1
Common	Control	N	2017	66.6667		C	N	2017	4	0
Common	Control	N	2017	50		C	N	2017	4	0
Common	Control	N	2017	40		C	N	2017	4	0
Common	Control	N	2017	33.3333		C	S	2017	4	0
Common	Control	S	2017	33.3333		C	S	2017	4	1
Common	Control	S	2017	33.3333		C	S	2017	4	0
Common	Control	S	2017	30		C	S	2017	4	0
Common	Control	S	2017	25		C	N	2017	4	0
Common	Control	N	2017	0		C	N	2017	4	0
Common	Control	N	2017	0		C	S	2017	4	0
Common	Control	S	2017	0		C	S	2017	4	0
Common	Vent	N	2017	100		C	N	2019	4	0
Common	Vent	N	2017	100		C	N	2019	4	0
Common	Vent	S	2017	87.5		C	N	2019	4	0
Common	Vent	N	2017	83.3333		C	N	2019	4	0
Common	Vent	S	2017	83.3333		C	N	2019	4	0
Common	Vent	S	2017	83.3333		C	S	2019	4	0
Common	Vent	N	2017	80		C	S	2019	4	0
Common	Vent	N	2017	80		C	S	2019	4	0
Common	Vent	S	2017	77.7778		C	S	2019	4	0
Common	Vent	N	2017	75		C	S	2019	4	0
Common	Vent	N	2017	75		C	N	2017	5	1
Common	Vent	N	2017	75		C	N	2017	5	1
Common	Vent	S	2017	75		C	N	2017	5	1
Common	Vent	N	2017	72.7273		C	N	2017	5	0
Common	Vent	S	2017	66.6667		C	S	2017	5	1
Common	Vent	S	2017	62.5		C	S	2017	5	1
Common	Vent	S	2017	57.1429		C	S	2017	5	1
Common	Vent	S	2017	55.5556		C	S	2017	5	1
Common	Vent	N	2017	42.8571		C	N	2017	5	0
Common	Vent	S	2017	37.5		C	N	2017	5	0
Common	Control	N	2019	25		C	S	2017	5	0
Common	Control	N	2019	10		C	S	2017	5	0
Common	Control	N	2019	0		C	N	2019	5	0
Common	Control	N	2019	0		C	N	2019	5	0
Common	Control	N	2019	0		C	N	2019	5	0
Common	Control	S	2019	25		C	N	2019	5	0
Common	Control	S	2019	14.2857		C	N	2019	5	0
Common	Control	S	2019	0		C	S	2019	5	0
Common	Control	S	2019	0		C	S	2019	5	0
Common	Control	S	2019	0		C	S	2019	5	0
Common	Vent	N	2019	66.6667		C	S	2019	5	0
Common	Vent	N	2019	57.1429		C	S	2019	5	0
Common	Vent	N	2019	50		C	N	2017	6	1
Common	Vent	N	2019	44.4444		C	N	2017	6	2
Common	Vent	N	2019	33.3333		C	N	2017	6	1
Common	Vent	S	2019	100		C	N	2017	6	0
Common	Vent	S	2019	66.6667		C	S	2017	6	0
Common	Vent	S	2019	66.6667		C	S	2017	6	3
Common	Vent	S	2019	42.8571		C	S	2017	6	1
Common	Vent	S	2019	37.5		C	S	2017	6	2
Blue-eyed	Control	N	2019	0		C	N	2017	6	0
Blue-eyed	Control	N	2019	30		C	N	2017	6	2
Blue-eyed	Control	N	2019	0		C	S	2017	6	1
Blue-eyed	Control	S	2019	10		C	S	2017	6	0
Blue-eyed	Control	S	2019	20		C	N	2019	6	1
Blue-eyed	Control	S	2019	0		C	N	2019	6	0
Blue-eyed	Control	S	2017	21.7391		C	N	2019	6	0
Blue-eyed	Control	N	2017	10		C	N	2019	6	1
Blue-eyed	Vent	N	2019	10		C	N	2019	6	0
Blue-eyed	Vent	N	2019	20		C	S	2019	6	0
Blue-eyed	Vent	N	2019	20		C	S	2019	6	1
Blue-eyed	Vent	S	2019	33.3333		C	S	2019	6	0
Blue-eyed	Vent	S	2019	50		C	S	2019	6	0
Blue-eyed	Vent	S	2019	0		C	S	2019	6	1
Blue-eyed	Vent	S	2017	25		C	N	2017	7	0
Yaldwin's	Control	N	2019	30		C	N	2017	7	0
Yaldwin's	Control	N	2019	0		C	N	2017	7	0
Yaldwin's	Control	N	2019	10		C	N	2017	7	0
Yaldwin's	Control	S	2019	30		C	S	2017	7	1
Yaldwin's	Control	S	2019	10		C	S	2017	7	0
Yaldwin's	Control	S	2019	20		C	S	2017	7	0
Yaldwin's	Control	S	2017	50		C	S	2017	7	0
Yaldwin's	Control	N	2017	27.2727		C	N	2017	7	0
Yaldwin's	Vent	N	2019	10		C	N	2017	7	0
Yaldwin's	Vent	N	2019	20		C	S	2017	7	0
Yaldwin's	Vent	N	2019	10		C	S	2017	7	0
Yaldwin's	Vent	S	2019	40		C	N	2019	7	0
Yaldwin's	Vent	S	2019	20		C	N	2019	7	0
Yaldwin's	Vent	S	2019	30		C	N	2019	7	0
Yaldwin's	Vent	S	2017	9.52381		C	N	2019	7	0
Yaldwin's	Vent	N	2017	30		C	N	2019	7	0
						C	S	2019	7	0
						C	S	2019	7	0
						C	S	2019	7	0
						C	S	2019	7	0
						C	S	2019	7	0
						C	N	2017	8	0
						C	N	2017	8	0
						C	N	2017	8	0
						C	N	2017	8	0
						C	S	2017	8	0
						C	S	2017	8	0
						C	S	2017	8	0
						C	S	2017	8	0
						C	N	2017	8	0
						C	N	2017	8	0
						C	S	2017	8	0
						C	S	2017	8	0
						C	N	2019	8	0
						C	N	2019	8	0
						C	N	2019	8	0
						C	N	2019	8	0
						C	N	2019	8	0
						C	S	2019	8	0
						C	S	2019	8	0
						C	S	2019	8	0
						C	S	2019	8	0
						C	S	2019	8	0
						V	N	2017	4	0
						V	N	2017	4	0
						V	N	2017	4	0
						V	N	2017	4	3
						V	N	2017	4	0
						V	N	2017	4	0
						V	N	2017	4	0
						V	N	2017	4	0
						V	S	2017	4	0
						V	S	2017	4	0
						V	S	2017	4	0
						V	S	2017	4	0
						V	S	2017	4	0
						V	S	2017	4	0
						V	S	2017	4	0
						V	S	2017	4	0
						V	N	2017	4	0
						V	N	2017	4	0
						V	S	2017	4	0
						V	S	2017	4	0
						V	N	2019	4	0
						V	N	2019	4	0
						V	N	2019	4	0
						V	N	2019	4	0
						V	N	2019	4	0
						V	S	2019	4	0
						V	S	2019	4	0
						V	S	2019	4	0
						V	S	2019	4	0
						V	S	2019	4	0
						V	N	2017	5	0
						V	N	2017	5	0
						V	N	2017	5	0
						V	N	2017	5	3
						V	N	2017	5	1
						V	N	2017	5	0
						V	N	2017	5	1
						V	N	2017	5	1
						V	S	2017	5	1
						V	S	2017	5	1
						V	S	2017	5	2
						V	S	2017	5	0
						V	S	2017	5	1
						V	S	2017	5	0
						V	S	2017	5	1
						V	S	2017	5	0
						V	N	2017	5	1
						V	N	2017	5	0
						V	S	2017	5	0
						V	S	2017	5	0
						V	N	2019	5	0
						V	N	2019	5	1
						V	N	2019	5	0
						V	N	2019	5	1
						V	N	2019	5	0
						V	S	2019	5	1
						V	S	2019	5	1
						V	S	2019	5	1
						V	S	2019	5	0
						V	S	2019	5	0
						V	N	2017	6	3
						V	N	2017	6	4
						V	N	2017	6	3
						V	N	2017	6	1
						V	N	2017	6	7
						V	N	2017	6	3
						V	N	2017	6	2
						V	N	2017	6	5
						V	S	2017	6	6
						V	S	2017	6	3
						V	S	2017	6	3
						V	S	2017	6	3
						V	S	2017	6	2
						V	S	2017	6	3
						V	S	2017	6	3
						V	S	2017	6	3
						V	N	2017	6	3
						V	N	2017	6	4
						V	S	2017	6	5
						V	S	2017	6	3
						V	N	2019	6	3
						V	N	2019	6	1
						V	N	2019	6	2
						V	N	2019	6	3
						V	N	2019	6	7
						V	S	2019	6	4
						V	S	2019	6	2
						V	S	2019	6	1
						V	S	2019	6	3
						V	S	2019	6	3
						V	N	2017	7	1
						V	N	2017	7	1
						V	N	2017	7	1
						V	N	2017	7	1
						V	N	2017	7	0
						V	N	2017	7	0
						V	N	2017	7	3
						V	N	2017	7	0
						V	S	2017	7	0
						V	S	2017	7	0
						V	S	2017	7	0
						V	S	2017	7	2
						V	S	2017	7	3
						V	S	2017	7	1
						V	S	2017	7	2
						V	S	2017	7	1
						V	N	2017	7	4
						V	N	2017	7	1
						V	S	2017	7	0
						V	S	2017	7	0
						V	N	2019	7	0
						V	N	2019	7	2
						V	N	2019	7	1
						V	N	2019	7	0
						V	N	2019	7	1
						V	S	2019	7	0
						V	S	2019	7	0
						V	S	2019	7	0
						V	S	2019	7	0
						V	S	2019	7	1
						V	N	2017	8	2
						V	N	2017	8	0
						V	N	2017	8	1
						V	N	2017	8	0
						V	N	2017	8	0
						V	N	2017	8	0
						V	N	2017	8	0
						V	N	2017	8	0
						V	S	2017	8	0
						V	S	2017	8	0
						V	S	2017	8	0
						V	S	2017	8	0
						V	S	2017	8	1
						V	S	2017	8	1
						V	S	2017	8	0
						V	S	2017	8	0
						V	N	2017	8	0
						V	N	2017	8	0
						V	S	2017	8	0
						V	S	2017	8	0
						V	N	2019	8	0
						V	N	2019	8	0
						V	N	2019	8	1
						V	N	2019	8	0
						V	N	2019	8	0
						V	S	2019	8	0
						V	S	2019	8	0
						V	S	2019	8	0
						V	S	2019	8	0
						V	S	2019	8	0

## Sheet: Fig. 3
Fig. 3a						Fig. 3b						Fig. 3c						Fig. 3d						Fig. 3e						Fig. 3f
Species	Treatment	Site	sex (f/m/j)	Gonad weight/L (%g/cm)		Species	Treatment	Site	sex (f/m/j)	Liver weight/L (%g/cm)		Species	Treatment	Site	sex (f/m/j)	% protein		Species	Treatment	Site	sex (f/m/j)	RNA : DNA		Species	Treatment	Site	sex (f/m/j)	TAC (U/mg protein)		Species	Treatment	Site	sex (f/m/j)	MDA (nmol/mg protein)
Common	C	S	j	0		Common	C	S	j	0.255814		Common	C	N	f	59.2973		Common	C	N	f	6.75		Common	C	N	f	1.36184		Common	C	N	f	0
Common	C	S	j	0		Common	C	S	j	0.191111		Common	C	S	f	62.6766		Common	C	N	f	3.81818		Common	C	N	f	1.54717		Common	C	N	f	0
Common	C	S	j	0		Common	C	S	j	0.285366		Common	C	S	f	55.793		Common	C	S	f	6.49533		Common	C	S	f	1.24747		Common	C	S	f	0.413982
Common	V	S	j	0.00731707		Common	V	S	j	0.197561		Common	C	S	f	67.4472		Common	C	S	f	2.17949		Common	C	S	f	2.45553		Common	C	S	f	0
Common	V	S	j	0.0030303		Common	V	S	j	0.0757576		Common	C	S	f	81.4566		Common	C	S	f	14.1379		Common	C	S	f	1.276		Common	C	S	f	0.465798
Common	V	N	j	0.00612245		Common	V	N	j	0.212245		Common	C	S	f	62.9146		Common	C	S	f	11.4407		Common	C	S	f	0.648201		Common	C	S	f	0.534232
Common	V	N	j	0.0234043		Common	V	N	j	0.340426		Common	C	N	f	62.809		Common	C	S	f	11.18		Common	C	S	f	0.883591		Common	C	S	f	0.960425
Common	V	N	j	0		Common	V	N	j	0.138636		Common	C	N	f	61.5772		Common	C	N	f	4.86207		Common	C	N	f	0.803864		Common	C	N	f	1.0586
Common	V	S	j	0		Common	V	S	j	0.251064		Common	C	N	f	62.5013		Common	C	N	f	7.11111		Common	C	N	f	0.964849		Common	C	N	f	0.516883
Common	V	S	j	0		Common	V	S	j	0.178571		Common	C	S	j	78.4481		Common	C	N	f	9.48		Common	C	N	f	0.819141		Common	C	N	f	0.62008
Common	V	S	j	0		Common	V	S	j	0.272727		Common	C	N	m	60.3249		Common	C	S	j	8.24324		Common	C	S	j	0.663689		Common	C	S	j	0.68861
Common	V	N	j	0		Common	V	N	j	0.284091		Common	C	N	m	51.5904		Common	C	N	m	8.16071		Common	C	N	m	1.8256		Common	C	N	m	2.1849
Common	C	S	f	0.0666667		Common	C	S	f	1.14561		Common	C	N	m	54.8131		Common	C	N	m	10.2963		Common	C	N	m	2.65745		Common	C	N	m	0
Common	C	S	f	0.0230769		Common	C	S	f	0.14359		Common	C	S	m	61.1649		Common	C	N	m	9.5		Common	C	N	m	1.27623		Common	C	N	m	1.52741
Common	C	S	f	0.0490196		Common	C	S	f	0.713725		Common	C	S	m	63.0602		Common	C	S	m	5.50439		Common	C	S	m	1.0208		Common	C	S	m	1.63403
Common	C	S	f	0.00652174		Common	C	S	f	0.513043		Common	C	S	m	56.5068		Common	C	S	m	10.6909		Common	C	S	m	3.77379		Common	C	S	m	1.24263
Common	C	S	f	0.0276596		Common	C	S	f	0.510638		Common	C	N	m	70.0568		Common	C	S	m	4.94792		Common	C	S	m	0.972105		Common	C	S	m	0.544828
Common	C	S	f	0		Common	C	S	f	0.578723		Common	C	N	m	87.4561		Common	C	S	m	12.4909		Common	C	S	m	0.879764		Common	C	S	m	0.717199
Common	C	S	f	0.00769231		Common	C	S	f	0.135897		Common	V	N	f	61.0249		Common	C	N	m	3.985		Common	C	N	m	0.739402		Common	C	N	m	1.00462
Common	C	S	f	0.0102564		Common	C	S	f	0.153846		Common	V	S	f	64.2874		Common	C	N	m	1.77273		Common	C	N	m	0.722772		Common	C	N	m	0.687419
Common	C	N	f	0.0244444		Common	C	N	f	0.373333		Common	V	N	f	75.98		Common	V	N	f	5.46774		Common	V	N	f	1.52317		Common	V	N	f	1.67318
Common	C	N	f	0.00851064		Common	C	N	f	0.510638		Common	V	N	f	42.5462		Common	V	N	f	11.0283		Common	V	N	f	0.80009		Common	V	N	f	0.247815
Common	C	N	f	0.008		Common	C	N	f	0.58		Common	V	S	j	75.26		Common	V	S	f	1.96522		Common	V	S	f	0.817767		Common	V	S	f	0.714276
Common	C	N	f	0.0119048		Common	C	N	f	0.2		Common	V	S	j	81.5628		Common	V	N	f	8.73333		Common	V	N	f	0.859593		Common	V	N	f	0.90097
Common	C	N	f	0.0195122		Common	C	N	f	0.173171		Common	V	S	j	90.0264		Common	V	N	f	5.7037		Common	V	N	f	0.60402		Common	V	N	f	0.895286
Common	C	N	f	0.0108108		Common	C	N	f	0.137838		Common	V	N	j	109.557		Common	V	S	j	8.36486		Common	V	S	j	0.700089		Common	V	S	j	0.415072
Common	C	N	f	0.00909091		Common	C	N	f	0.225		Common	V	S	m	59.7375		Common	V	S	j	13.5556		Common	V	S	j	1.0926		Common	V	S	j	0.589145
Common	C	N	f	0.0333333		Common	C	N	f	0.431373		Common	V	S	m	67.7982		Common	V	S	j	16.1		Common	V	S	j	0.786617		Common	V	S	j	0.766186
Common	C	N	f	0.0177778		Common	C	N	f	0.415556		Common	V	N	m	61.6686		Common	V	N	j	6.20833		Common	V	N	j	0.873215		Common	V	N	j	0.727679
Common	C	N	f	0.0097561		Common	C	N	f	0.102439		Common	V	N	m	64.7023		Common	V	S	m	8.061		Common	V	S	m	1.0893		Common	V	S	m	2.6793
Common	C	N	f	0.0177778		Common	C	N	f	0.102222		Common	V	S	m	81.5501		Common	V	S	m	5.59441		Common	V	S	m	2.12022		Common	V	S	m	0
Common	C	N	f	0.0227273		Common	C	N	f	0.240909		Common	V	N	m	64.8946		Common	V	S	m	18.4155		Common	V	S	m	1.75234		Common	V	S	m	0.42068
Common	C	N	f	0		Common	C	N	f	0.0371429		Common	V	N	m	70.9617		Common	V	S	m	13.0184		Common	V	S	m	1.72485		Common	V	S	m	1.11819
Common	C	N	f	0.0125		Common	C	N	f	0.13								Common	V	N	m	2.14286		Common	V	N	m	0.789422		Common	V	N	m	0.125972
Common	C	S	f	0.034		Common	C	S	f	0.93								Common	V	N	m	15.2308		Common	V	N	m	1.27326		Common	V	N	m	0.396133
Common	C	S	f	0.0214286		Common	C	S	f	0.47619								Common	V	N	m	10.4348		Common	V	N	m	1.37793		Common	V	N	m	1.47509
Common	C	S	f	0.0105263		Common	C	S	f	0.205263								Common	V	S	m	8.55856		Common	V	S	m	1.27992		Common	V	S	m	0.794698
Common	C	S	f	0		Common	C	S	f	1.63036								Common	V	S	m	18.8372		Common	V	S	m	0.666565		Common	V	S	m	0.604303
Common	C	S	f	0.027907		Common	C	S	f	0.346512								Common	V	N	m	3.64286		Common	V	N	m	0.987988		Common	V	N	m	0.746419
Common	C	N	f	0.0159091		Common	C	N	f	0.115909								Common	V	N	m	5.55294		Common	V	N	m	1.34101		Common	V	N	m	1.53463
Common	C	N	f	0.0264706		Common	C	N	f	0.194118
Common	C	N	f	0.0466667		Common	C	N	f	0.46
Common	V	S	f	0.00789474		Common	V	S	f	0.0947368
Common	V	S	f	0.0175		Common	V	S	f	0.1325
Common	V	S	f	0.00217391		Common	V	S	f	0.182609
Common	V	N	f	0.0759259		Common	V	N	f	1.63704
Common	V	N	f	0.0469388		Common	V	N	f	0.57551
Common	V	N	f	0.00769231		Common	V	N	f	0.110256
Common	V	N	f	0.0111111		Common	V	N	f	0.125
Common	V	N	f	0.0227273		Common	V	N	f	0.245455
Common	V	N	f	0.0355556		Common	V	N	f	0.213333
Common	V	N	f	0.0409091		Common	V	N	f	0.204545
Common	V	N	f	0.0162791		Common	V	N	f	0.248837
Common	V	N	f	0		Common	V	N	f	0.102778
Common	V	N	f	0.0177778		Common	V	N	f	0.322222
Common	V	N	f	0.0296296		Common	V	N	f	0.661111
Common	V	N	f	0.0175		Common	V	N	f	0.225
Common	V	N	f	0.048		Common	V	N	f	0.312
Common	V	N	f	0.0666667		Common	V	N	f	0.362222
Common	V	N	f	0.0075		Common	V	N	f	0.205
Common	V	N	f	0		Common	V	N	f	0.0441176
Common	V	S	f	0.0647059		Common	V	S	f	1.06275
Common	V	N	f	0.00238095		Common	V	N	f	0.183333
Common	V	N	f	0.0395833		Common	V	N	f	0.45
Common	C	S	m	0.0264151		Common	C	S	m	1.28302
Common	C	S	m	0.0428571		Common	C	S	m	1.60952
Common	C	S	m	0.016		Common	C	S	m	0.342
Common	C	S	m	0.0155172		Common	C	S	m	1.26034
Common	C	S	m	0.00731707		Common	C	S	m	0.112195
Common	C	S	m	0.00512821		Common	C	S	m	0.133333
Common	C	S	m	0.0189655		Common	C	S	m	1.01724
Common	C	S	m	0.046		Common	C	S	m	0.472
Common	C	S	m	0.004		Common	C	S	m	0.31
Common	C	S	m	0.0106383		Common	C	S	m	0.351064
Common	C	S	m	0.0190476		Common	C	S	m	0.180952
Common	C	S	m	0		Common	C	S	m	0.430435
Common	C	S	m	0.00816327		Common	C	S	m	0.720408
Common	C	S	m	0		Common	C	S	m	0.176087
Common	C	S	m	0.00425532		Common	C	S	m	0.442553
Common	C	S	m	0.0119048		Common	C	S	m	0.107143
Common	C	S	m	0.00851064		Common	C	S	m	0.355319
Common	C	S	m	0.00851064		Common	C	S	m	0.27234
Common	C	S	m	0.00204082		Common	C	S	m	0.308163
Common	C	S	m	0.0243243		Common	C	S	m	0.0405405
Common	C	S	m	0.00930233		Common	C	S	m	0.0953488
Common	C	S	m	0.00232558		Common	C	S	m	0.106977
Common	C	S	m	0.0134615		Common	C	S	m	0.396154
Common	C	S	m	0.0210526		Common	C	S	m	1.58596
Common	C	S	m	0.0162791		Common	C	S	m	0.109302
Common	C	S	m	0.00784314		Common	C	S	m	0.392157
Common	C	S	m	0.0183673		Common	C	S	m	0.287755
Common	C	S	m	0.0134615		Common	C	S	m	0.611538
Common	C	S	m	0.00909091		Common	C	S	m	0.215909
Common	C	S	m	0		Common	C	S	m	0.707692
Common	C	S	m	0.0125		Common	C	S	m	0.35
Common	C	S	m	0.005		Common	C	S	m	0.165
Common	C	N	m	0		Common	C	N	m	0.17907
Common	C	N	m	0.00851064		Common	C	N	m	0.310638
Common	C	N	m	0		Common	C	N	m	0.102703
Common	C	N	m	0.00769231		Common	C	N	m	0.120513
Common	C	N	m	0		Common	C	N	m	0.269565
Common	C	N	m	0.0196721		Common	C	N	m	1.39344
Common	C	N	m	0.012766		Common	C	N	m	0.353191
Common	C	N	m	0.0293103		Common	C	N	m	1.72759
Common	C	N	m	0.00188679		Common	C	N	m	0.371698
Common	C	N	m	0.0153846		Common	C	N	m	0.503846
Common	C	N	m	0		Common	C	N	m	0.364
Common	C	N	m	0.00714286		Common	C	N	m	0.180952
Common	C	N	m	0.01		Common	C	N	m	0.188
Common	C	N	m	0.0113636		Common	C	N	m	0.25
Common	C	N	m	0.00888889		Common	C	N	m	0.4
Common	C	N	m	0.0122449		Common	C	N	m	0.179592
Common	C	N	m	0.0148936		Common	C	N	m	0.178723
Common	C	N	m	0.00689655		Common	C	N	m	1.89655
Common	C	N	m	0		Common	C	N	m	0.421277
Common	C	N	m	0.0106383		Common	C	N	m	0.329787
Common	C	N	m	0.00217391		Common	C	N	m	0.473913
Common	C	N	m	0.0226415		Common	C	N	m	0.883019
Common	C	N	m	0.00784314		Common	C	N	m	0.805882
Common	C	N	m	0.00416667		Common	C	N	m	0.427083
Common	C	N	m	0.0142857		Common	C	N	m	0.571429
Common	C	N	m	0.00625		Common	C	N	m	0.279167
Common	C	N	m	0.0339286		Common	C	N	m	1.94107
Common	C	N	m	0.00888889		Common	C	N	m	0.266667
Common	C	N	m	0.016		Common	C	N	m	0.4
Common	C	N	m	0.00833333		Common	C	N	m	0.3
Common	C	N	m	0.006		Common	C	N	m	0.19
Common	C	N	m	0		Common	C	N	m	0.15
Common	C	S	m	0		Common	C	S	m	0.244898
Common	C	S	m	0.00588235		Common	C	S	m	0.803922
Common	C	S	m	0.00434783		Common	C	S	m	0.206522
Common	C	S	m	0.00714286		Common	C	S	m	0.266667
Common	C	N	m	0.006		Common	C	N	m	0.466
Common	C	N	m	0.0177419		Common	C	N	m	1.74032
Common	V	S	m	0.0169811		Common	V	S	m	0.161702
Common	V	S	m	0.0385965		Common	V	S	m	0.364151
Common	V	S	m	0.00952381		Common	V	S	m	1.07018
Common	V	S	m	0.00612245		Common	V	S	m	0.166667
Common	V	S	m	0.0153846		Common	V	S	m	0.491837
Common	V	S	m	0.0204545		Common	V	S	m	0.492308
Common	V	S	m	0.0125		Common	V	S	m	0.186364
Common	V	S	m	0.0117647		Common	V	S	m	0.220833
Common	V	S	m	0.0230769		Common	V	S	m	0.890196
Common	V	S	m	0.01		Common	V	S	m	0.586538
Common	V	S	m	0.0375		Common	V	S	m	0.494
Common	V	S	m	0.0130435		Common	V	S	m	0.532143
Common	V	S	m	0.0047619		Common	V	S	m	0.336957
Common	V	S	m	0.0132075		Common	V	S	m	0.247619
Common	V	S	m	0.0183673		Common	V	S	m	0.798113
Common	V	S	m	0.0175439		Common	V	S	m	0.418367
Common	V	S	m	0.0134615		Common	V	S	m	1.88596
Common	V	S	m	0.0255319		Common	V	S	m	0.563462
Common	V	S	m	0.0108696		Common	V	S	m	0.434043
Common	V	S	m	0.00666667		Common	V	S	m	0.193478
Common	V	S	m	0.0132075		Common	V	S	m	0.277778
Common	V	S	m	0.02		Common	V	S	m	0.562264
Common	V	S	m	0.0224138		Common	V	S	m	0.354
Common	V	S	m	0.0116279		Common	V	S	m	1.12241
Common	V	S	m	0.00930233		Common	V	S	m	0.776744
Common	V	S	m	0.0102041		Common	V	S	m	0.1
Common	V	S	m	0.0169811		Common	V	S	m	0.420408
Common	V	S	m	0		Common	V	S	m	0.539623
Common	V	S	m	0.0157895		Common	V	S	m	0.166667
Common	V	S	m	0.00816327		Common	V	S	m	0.105263
Common	V	S	m	0.0102041		Common	V	S	m	0.342857
Common	V	S	m	0.00869565		Common	V	S	m	0.314286
Common	V	S	m	0.00769231		Common	V	S	m	0.252174
Common	V	S	m	0.00681818		Common	V	S	m	0.342308
Common	V	S	m	0.0128205		Common	V	S	m	0.1
Common	V	S	m	0.0121951		Common	V	S	m	0.0512821
Common	V	S	m	0.005		Common	V	S	m	0.0536585
Common	V	S	m	0.00217391		Common	V	S	m	0.0575
Common	V	S	m	0.0047619		Common	V	S	m	0.073913
Common	V	S	m	0.0159091		Common	V	S	m	0.161905
Common	V	S	m	0		Common	V	S	m	0.134091
Common	V	S	m	0.0163265		Common	V	S	m	0.197727
Common	V	S	m	0.00869565		Common	V	S	m	0.230612
Common	V	S	m	0.0333333		Common	V	S	m	0.076087
Common	V	S	m	0.0218182		Common	V	S	m	0.246667
Common	V	S	m	0.00714286		Common	V	S	m	0.652727
Common	V	S	m	0		Common	V	S	m	0.169048
Common	V	S	m	0.0157895		Common	V	S	m	0.115789
Common	V	S	m	0.0258621		Common	V	S	m	1.19298
Common	V	S	m	0.00555556		Common	V	S	m	1.33276
Common	V	S	m	0.0259259		Common	V	S	m	0.433333
Common	V	S	m	0.0196078		Common	V	S	m	1.18889
Common	V	N	m	0.0116279		Common	V	S	m	0.311765
Common	V	N	m	0.012		Common	V	N	m	0.155814
Common	V	N	m	0.0106383		Common	V	N	m	0.394
Common	V	N	m	0.00487805		Common	V	N	m	0.176596
Common	V	N	m	0.0454545		Common	V	N	m	0.121951
Common	V	N	m	0.0372881		Common	V	N	m	0.278182
Common	V	N	m	0.0156863		Common	V	N	m	2.05763
Common	V	N	m	0.0117647		Common	V	N	m	0.168627
Common	V	N	m	0.00238095		Common	V	N	m	0.356863
Common	V	N	m	0.00980392		Common	V	N	m	0.0619048
Common	V	N	m	0.0305085		Common	V	N	m	0.384314
Common	V	N	m	0.025		Common	V	N	m	0.918644
Common	V	N	m	0.012		Common	V	N	m	0.680357
Common	V	N	m	0.0111111		Common	V	N	m	0.572
Common	V	N	m	0.028		Common	V	N	m	0.457778
Common	V	N	m	0.00869565		Common	V	N	m	0.576
Common	V	N	m	0.00408163		Common	V	N	m	0.458696
Common	V	N	m	0.0097561		Common	V	N	m	0.340816
Common	V	N	m	0.0153846		Common	V	N	m	0.134146
Common	V	N	m	0.0106383		Common	V	N	m	0.484615
Common	V	N	m	0.0125		Common	V	N	m	0.13617
Common	V	N	m	0.012963		Common	V	N	m	0.3875
Common	V	N	m	0.0153846		Common	V	N	m	0.259259
Common	V	N	m	0.012		Common	V	N	m	0.282692
Common	V	N	m	0.00888889		Common	V	N	m	0.268
Common	V	N	m	0.0266667		Common	V	N	m	0.288889
Common	V	N	m	0.0108696		Common	V	N	m	0.608333
Common	V	N	m	0.0196078		Common	V	N	m	0.28913
Common	V	N	m	0.0163265		Common	V	N	m	0.605882
Common	V	N	m	0.0345455		Common	V	N	m	0.434694
Common	V	N	m	0.0737705		Common	V	N	m	0.445455
Common	V	N	m	0.0150943		Common	V	N	m	2.52787
Common	V	N	m	0.025		Common	V	N	m	0.479245
Common	V	N	m	0.00869565		Common	V	N	m	0.364583
Common	V	N	m	0.00888889		Common	V	N	m	0.247826
Common	V	N	m	0.00754717		Common	V	N	m	0.228889
Common	V	N	m	0.00612245		Common	V	N	m	0.830189
Common	V	N	m	0.037931		Common	V	N	m	0.320408
Common	V	N	m	0.0173077		Common	V	N	m	1.23103
Common	V	N	m	0.008		Common	V	N	m	0.346154
Common	V	N	m	0.0176471		Common	V	N	m	0.432
Common	V	N	m	0.00833333		Common	V	N	m	0.696078
Common	V	N	m	0		Common	V	N	m	0.395833
Common	V	N	m	0		Common	V	N	m	0.506667
Common	V	N	m	0.0166667		Common	V	N	m	0.2
Common	V	N	m	0.0392157		Common	V	N	m	0.277083
Common	V	N	m	0		Common	V	N	m	0.356863
Common	V	N	m	0.0176471		Common	V	N	m	0.15
Common	V	N	m	0.0350877		Common	V	N	m	0.488235
Common	V	N	m	0.0108696		Common	V	N	m	0.873684
Common	V	N	m	0.00869565		Common	V	N	m	0.5
Common	V	N	m	0		Common	V	N	m	0.284783
Common	V	S	m	0.0131579		Common	V	N	m	0.146512
Common	V	S	m	0.00740741		Common	V	S	m	0.0736842
Common	V	S	m	0.00425532		Common	V	S	m	0.3
Common	V	S	m	0.00212766		Common	V	S	m	0.278723
Common	V	N	m	0.00222222		Common	V	S	m	0.291489
Common	V	N	m	0.00232558		Common	V	N	m	0.0688889
Common	V	N	m	0.00566038		Common	V	N	m	0.239535
Common	V	S	m	0.008		Common	V	N	m	0.341509
Common	V	S	m	0.0108696		Common	V	S	m	0.576
Common	V	N	m	0.0156863		Common	V	S	m	0.467391
Common	V	N	m	0.00833333		Common	V	N	m	0.170588
						Common	V	N	m	0.275

## Sheet: Fig. 4
Fig. 4a		food abundance			Fig. 4b					Fig. 4c					Fig. 4d
Treatment	Site	Amphipods	Gastropods		Treatment	Site	sex (f/m/j)	foraging		Treatment	Site	sex (f/m/j)	stomach content/L (%g/cm)		Treatment	Site	sex (f/m/j)	intraspecific agression
C	S	8	103		C	N	m	0.0815076		C	S	fj	0.0929825		C	N	m	0.0704225
C	S	4	67		C	N	m	0.684524		C	S	fj	0.0948718		C	N	m	0
C	S	3	60		C	N	m	0.479216		C	S	fj	0.307843		C	N	m	0
C	S	6	65		C	N	m	0		C	S	fj	0.130435		C	N	m	0
C	S	4	45		C	N	m	0		C	S	fj	0.109302		C	N	m	0
C	N	3	102		C	N	m	0.517483		C	S	fj	0.12		C	N	m	0
C	N	4	22		C	S	m	0.403575		C	S	fj	0.0553191		C	S	m	0.169104
C	N	5	75		C	S	m	1.02798		C	S	fj	0.244681		C	S	m	0.0435374
C	N	2	130		C	S	m	0.727328		C	S	fj	0.0333333		C	S	m	0
C	N	2	25		C	S	m	0.111111		C	S	fj	0.0692308		C	S	m	0
V	S	5	270		C	S	m	0.326775		C	N	fj	0.0888889		C	S	m	0
V	S	7	276		C	S	m	0		C	N	fj	0.165957		C	S	m	0
V	S	15	280		V	N	m	1.28615		C	N	fj	0.102		V	N	m	0.246224
V	S	17	350		V	N	m	0.482139		C	N	fj	0.102381		V	N	m	0.356771
V	S	12	242		V	N	m	0.881116		C	N	fj	0.0146341		V	N	m	0.280292
V	N	13	170		V	N	m	0.909507		C	N	fj	0.0972973		V	N	m	0.282124
V	N	30	250		V	N	m	0.631579		C	N	fj	0.0295455		V	N	m	0
V	N	15	107		V	N	m	0.337302		C	N	fj	0.129412		V	N	m	0.514397
V	N	32	210		V	N	m	0.380872		C	N	fj	0.0977778		V	N	m	0.108315
					V	N	m	0.654331		C	N	fj	0.0658537		V	N	m	0.0529672
					V	N	m	0.987295		C	N	fj	0.1		V	N	m	0.17165
					V	N	m	0.598291		C	N	fj	0.0613636		V	N	m	0
					V	N	m	0.84388		C	S	m	0.0132075		V	N	m	0.346471
					V	N	m	0.430392		C	S	m	0.0825397		V	N	m	0.662616
					V	N	m	0.510779		C	S	m	0.168		V	N	m	0.33492
					V	S	m	0.287091		C	S	m	0.312069		V	S	m	0.173669
					V	S	m	0.379691		C	S	m	0.0170732		V	S	m	0.127654
					V	S	m	0.62698		C	S	m	0.220513		V	S	m	0.20094
					V	S	m	0.645618		C	S	m	0.165517		V	S	m	0.230027
					V	S	m	0.795469		C	S	m	0.07		V	S	m	0.498128
					V	S	m	0.920031		C	S	m	0.122		V	S	m	0.0967742
					V	S	m	0.240171		C	S	m	0.0808511		V	S	m	0.215097
					V	S	m	0.23815		C	S	m	0.111905		V	S	m	0.0111111
					V	S	m	0.346863		C	S	m	0.134783		V	S	m	1.05844
					V	S	m	0.549342		C	S	m	0		V	S	m	0.192
					C	N	fj	0.634393		C	S	m	0.234783		C	N	fj	0
					C	N	fj	0.560126		C	S	m	0.344681		C	N	fj	0.210026
					C	N	fj	0.73781		C	S	m	0.138095		C	N	fj	0.0817276
					C	N	fj	0.245247		C	S	m	0.297872		C	N	fj	0.196078
					C	N	fj	0.590617		C	S	m	0.146809		C	N	fj	0.024424
					C	N	fj	1.42857		C	S	m	0.0632653		C	N	fj	0
					C	S	fj	0.678604		C	S	m	0.0702703		C	S	fj	0
					C	S	fj	0.140918		C	S	m	0.0534884		C	S	fj	0.0840336
					C	S	fj	0.392754		C	S	m	0.246512		C	S	fj	0.216914
					C	S	fj	0.524068		C	S	m	0.196154		C	S	fj	0
					C	S	fj	1.21997		C	S	m	0.0859649		C	S	fj	0
					C	S	fj	0.878123		C	S	m	0.211628		C	S	fj	0.604092
					V	N	fj	1.00801		C	S	m	0.0529412		V	N	fj	0
					V	N	fj	1.20859		C	S	m	0.0836735		V	N	fj	0
					V	N	fj	1.47872		C	S	m	0.305769		V	N	fj	0
					V	N	fj	0		C	S	m	0.0818182		V	N	fj	0
					V	N	fj	0.351238		C	S	m	0.121154		V	N	fj	0.0328407
					V	N	fj	0.521648		C	S	m	0.120833		V	N	fj	0
					V	N	fj	0.0556586		C	S	m	0.01		V	N	fj	0
					V	N	fj	0.481297		C	N	m	0.0837209		V	N	fj	0.0879765
					V	N	fj	0.538448		C	N	m	0.138298		V	N	fj	0
					V	N	fj	0.411573		C	N	m	0.0810811		V	N	fj	0.319788
					V	N	fj	0.0854701		C	N	m	0.261404		V	N	fj	0
					V	N	fj	0.715117		C	N	m	0.0512821		V	N	fj	0
					V	N	fj	0		C	N	m	0.121739		V	N	fj	0
					V	S	fj	0.208358		C	N	m	0.157377		V	S	fj	0.060629
					V	S	fj	0.694779		C	N	m	0.087234		V	S	fj	0.131534
					V	S	fj	0.524857		C	N	m	0.110345		V	S	fj	0
					V	S	fj	0.580915		C	N	m	0.141509		V	S	fj	0
					V	S	fj	0		C	N	m	0.0769231		V	S	fj	0
					V	S	fj	0.786756		C	N	m	0.078		V	S	fj	0
					V	S	fj	0.407026		C	N	m	0.0904762		V	S	fj	0.042735
					V	S	fj	0.285259		C	N	m	0.134		V	S	fj	0
					V	S	fj	0.18		C	N	m	0.0568182		V	S	fj	0
					V	S	fj	0.480157		C	N	m	0.104444		V	S	fj	0.315276
										C	N	m	0.144898
										C	N	m	0.117021
										C	N	m	0.0637931
										C	N	m	0.0617021
										C	N	m	0.0659574
										C	N	m	0.0956522
										C	N	m	0.0792453
										C	N	m	0.0647059
										C	N	m	0.0833333
										C	N	m	0.179592
										C	N	m	0.0375
										C	N	m	0.0410714
										C	N	m	0.12
										C	N	m	0.362
										V	S	fj	0.0421053
										V	S	fj	0.114634
										V	S	fj	0.030303
										V	S	fj	0.0125
										V	S	fj	0.15
										V	N	fj	0.27551
										V	N	fj	0.205556
										V	N	fj	0.0571429
										V	N	fj	0.0871795
										V	N	fj	0.0833333
										V	N	fj	0.0409091
										V	N	fj	0.1
										V	N	fj	0.159091
										V	N	fj	0.055814
										V	N	fj	0.0444444
										V	N	fj	0.06
										V	N	fj	0.0648148
										V	N	fj	0.0325
										V	N	fj	0.1
										V	N	fj	0.0177778
										V	N	fj	0.0510638
										V	N	fj	0.0704545
										V	S	m	0.0680851
										V	S	m	0.203774
										V	S	m	0.166667
										V	S	m	0.0928571
										V	S	m	0.159184
										V	S	m	0.075
										V	S	m	0.0886364
										V	S	m	0.0708333
										V	S	m	0.0941176
										V	S	m	0.353846
										V	S	m	0.074
										V	S	m	0.135714
										V	S	m	0.117391
										V	S	m	0.0952381
										V	S	m	0.0886792
										V	S	m	0.0795918
										V	S	m	0.0842105
										V	S	m	0.0865385
										V	S	m	0.0404255
										V	S	m	0.119565
										V	S	m	0.311111
										V	S	m	0.20566
										V	S	m	0.106
										V	S	m	0.432759
										V	S	m	0.311628
										V	S	m	0.281395
										V	S	m	0.0469388
										V	S	m	0.0981132
										V	S	m	0.113333
										V	S	m	0.0421053
										V	S	m	0.14898
										V	S	m	0.236735
										V	S	m	0.132609
										V	S	m	0.161538
										V	S	m	0.109091
										V	S	m	0.110256
										V	S	m	0.0756098
										V	S	m	0.0925
										V	S	m	0.202174
										V	S	m	0.0642857
										V	S	m	0.0818182
										V	S	m	0.0409091
										V	S	m	0.0244898
										V	S	m	0.0130435
										V	S	m	0.186667
										V	S	m	0.410909
										V	S	m	0.185714
										V	S	m	0.157895
										V	S	m	0.236842
										V	S	m	0.186207
										V	S	m	0.0722222
										V	S	m	0.0444444
										V	S	m	0.107843
										V	N	m	0.132558
										V	N	m	0.184
										V	N	m	0.16383
										V	N	m	0.0707317
										V	N	m	0.763636
										V	N	m	0.10678
										V	N	m	0.339216
										V	N	m	0.0784314
										V	N	m	0.190476
										V	N	m	0.237255
										V	N	m	0.222034
										V	N	m	0.316071
										V	N	m	0.114
										V	N	m	0.02
										V	N	m	0.124
										V	N	m	0.0456522
										V	N	m	0.0632653
										V	N	m	0.121951
										V	N	m	0.386538
										V	N	m	0.0893617
										V	N	m	0.0729167
										V	N	m	0.155556
										V	N	m	0.1
										V	N	m	0.08
										V	N	m	0.0666667
										V	N	m	0.128333
										V	N	m	0.104348
										V	N	m	0.117647
										V	N	m	0.661224
										V	N	m	0.172727
										V	N	m	0.17377
										V	N	m	0.237736
										V	N	m	0.172917
										V	N	m	0.136957
										V	N	m	0.0911111
										V	N	m	0.177358
										V	N	m	3.02041
										V	N	m	0.222414
										V	N	m	0.176923
										V	N	m	0.132
										V	N	m	0.15098
										V	N	m	0.0833333
										V	N	m	0.0444444
										V	N	m	0.124444
										V	N	m	0.154167
										V	N	m	0.121569
										V	N	m	0.0578947
										V	N	m	0.270588
										V	N	m	0.115789
										V	N	m	0.0434783
										V	N	m	0.313043
										V	N	m	0.0488372

## Sheet: Fig. S1
Fig. S1a					Fig. S1b						Fig. S1c
Treatment	size (cm)	sex (f/m/j)	Otolith increment width (µm)		Treatment	Site	year	size (cm)	Abundance per quadrat		Species	Treatment	Site	Sex ratio
C	5	f	0.99		C	N	2017	4	0		Common	C	S	71.4286
C	4.2	f	1.27		C	N	2017	4	0		Common	C	S	57.1429
C	3.8	f	2.28		C	N	2017	4	0		Common	C	S	80
C	3.5	f	2.06		C	N	2017	4	0		Common	C	S	71.4286
C	4	f	1.71		C	S	2017	4	0		Common	C	S	100
C	4.9	m	1.38		C	S	2017	4	0		Common	C	S	100
C	5.1	m	1.42		C	S	2017	4	0		Common	C	N	57.1429
C	4.8	m	1.93		C	S	2017	4	0		Common	C	N	57.1429
C	5	m	1.63		C	N	2017	4	0		Common	C	N	71.4286
C	4.2	m	2.93		C	N	2017	4	0		Common	C	N	71.4286
V	3.8	m	1.93		C	S	2017	4	0		Common	C	N	85.7143
V	4	f	1.55		C	S	2017	4	0		Common	C	N	85.7143
V	3.4	f	2.3		C	N	2019	4	1		Common	V	S	83.3333
V	4.7	m	1.55		C	N	2019	4	0		Common	V	S	100
V	5	m	1.87		C	N	2019	4	0		Common	V	S	85.7143
V	4.5	m	1.73		C	N	2019	4	0		Common	V	S	100
V	4.3	m	2.14		C	N	2019	4	0		Common	V	S	85.7143
V	5.3	m	1.5		C	S	2019	4	0		Common	V	S	100
					C	S	2019	4	0		Common	V	S	100
					C	S	2019	4	0		Common	V	S	100
					C	S	2019	4	0		Common	V	S	100
					C	S	2019	4	0		Common	V	N	28.5714
					C	N	2017	5	3		Common	V	N	57.1429
					C	N	2017	5	0		Common	V	N	71.4286
					C	N	2017	5	1		Common	V	N	83.3333
					C	N	2017	5	1		Common	V	N	100
					C	S	2017	5	0		Common	V	N	80
					C	S	2017	5	0		Common	V	N	85.7143
					C	S	2017	5	2		Common	V	N	100
					C	S	2017	5	2		Common	V	N	85.7143
					C	N	2017	5	0		Common	V	N	100
					C	N	2017	5	3		Common	C	N	60
					C	S	2017	5	0		Common	C	N	40
					C	S	2017	5	0		Common	C	S	40
					C	N	2019	5	5		Common	C	S	50
					C	N	2019	5	8		Common	V	N	60
					C	N	2019	5	3		Common	V	N	50
					C	N	2019	5	2		Common	V	S	100
					C	N	2019	5	6		Common	V	S	50
					C	S	2019	5	0		Blenny	C	N	60
					C	S	2019	5	2		Blenny	C	N	33.3333
					C	S	2019	5	2		Blenny	C	S	33.3333
					C	S	2019	5	1		Blenny	C	S	100
					C	S	2019	5	4		Blenny	V	N	50
					C	N	2017	6	3		Blenny	V	N	25
					C	N	2017	6	2		Blenny	V	S	20
					C	N	2017	6	0		Blenny	V	S	0
					C	N	2017	6	2		Blue-eyed	C	N	40
					C	S	2017	6	3		Blue-eyed	C	S	62.5
					C	S	2017	6	2		Blue-eyed	V	N	40
					C	S	2017	6	1		Blue-eyed	V	S	100
					C	S	2017	6	5		Yaldwin's	C	N	80
					C	N	2017	6	2		Yaldwin's	C	N	33.3333
					C	N	2017	6	0		Yaldwin's	C	S	66.6667
					C	S	2017	6	3		Yaldwin's	V	N	75
					C	S	2017	6	4		Yaldwin's	V	N	100
					C	N	2019	6	1		Yaldwin's	V	S	80
					C	N	2019	6	4		Yaldwin's	V	S	50
					C	N	2019	6	1
					C	N	2019	6	1
					C	N	2019	6	4
					C	S	2019	6	2
					C	S	2019	6	1
					C	S	2019	6	1
					C	S	2019	6	1
					C	S	2019	6	1
					C	N	2017	7	0
					C	N	2017	7	1
					C	N	2017	7	0
					C	N	2017	7	1
					C	S	2017	7	1
					C	S	2017	7	0
					C	S	2017	7	0
					C	S	2017	7	0
					C	N	2017	7	1
					C	N	2017	7	0
					C	S	2017	7	0
					C	S	2017	7	0
					C	N	2019	7	1
					C	N	2019	7	0
					C	N	2019	7	0
					C	N	2019	7	0
					C	N	2019	7	0
					C	S	2019	7	0
					C	S	2019	7	0
					C	S	2019	7	1
					C	S	2019	7	0
					C	S	2019	7	1
					C	N	2017	8	0
					C	N	2017	8	0
					C	N	2017	8	0
					C	N	2017	8	0
					C	S	2017	8	0
					C	S	2017	8	0
					C	S	2017	8	1
					C	S	2017	8	0
					C	N	2017	8	0
					C	N	2017	8	0
					C	S	2017	8	0
					C	S	2017	8	0
					C	N	2019	8	1
					C	N	2019	8	1
					C	N	2019	8	0
					C	N	2019	8	0
					C	N	2019	8	0
					C	S	2019	8	0
					C	S	2019	8	0
					C	S	2019	8	0
					C	S	2019	8	0
					C	S	2019	8	0
					V	N	2017	4	0
					V	N	2017	4	0
					V	N	2017	4	0
					V	N	2017	4	1
					V	N	2017	4	0
					V	N	2017	4	1
					V	N	2017	4	0
					V	N	2017	4	0
					V	S	2017	4	0
					V	S	2017	4	0
					V	S	2017	4	0
					V	S	2017	4	0
					V	S	2017	4	0
					V	S	2017	4	1
					V	S	2017	4	0
					V	S	2017	4	0
					V	N	2017	4	0
					V	N	2017	4	0
					V	S	2017	4	1
					V	S	2017	4	0
					V	N	2019	4	1
					V	N	2019	4	0
					V	N	2019	4	0
					V	N	2019	4	0
					V	N	2019	4	2
					V	S	2019	4	0
					V	S	2019	4	0
					V	S	2019	4	0
					V	S	2019	4	0
					V	S	2019	4	0
					V	N	2017	5	1
					V	N	2017	5	0
					V	N	2017	5	0
					V	N	2017	5	1
					V	N	2017	5	0
					V	N	2017	5	2
					V	N	2017	5	1
					V	N	2017	5	0
					V	S	2017	5	0
					V	S	2017	5	0
					V	S	2017	5	2
					V	S	2017	5	0
					V	S	2017	5	2
					V	S	2017	5	0
					V	S	2017	5	2
					V	S	2017	5	1
					V	N	2017	5	0
					V	N	2017	5	0
					V	S	2017	5	0
					V	S	2017	5	3
					V	N	2019	5	1
					V	N	2019	5	1
					V	N	2019	5	1
					V	N	2019	5	5
					V	N	2019	5	1
					V	S	2019	5	0
					V	S	2019	5	2
					V	S	2019	5	1
					V	S	2019	5	1
					V	S	2019	5	2
					V	N	2017	6	0
					V	N	2017	6	0
					V	N	2017	6	0
					V	N	2017	6	0
					V	N	2017	6	1
					V	N	2017	6	1
					V	N	2017	6	0
					V	N	2017	6	0
					V	S	2017	6	1
					V	S	2017	6	1
					V	S	2017	6	1
					V	S	2017	6	1
					V	S	2017	6	0
					V	S	2017	6	0
					V	S	2017	6	0
					V	S	2017	6	2
					V	N	2017	6	1
					V	N	2017	6	0
					V	S	2017	6	0
					V	S	2017	6	2
					V	N	2019	6	1
					V	N	2019	6	2
					V	N	2019	6	1
					V	N	2019	6	3
					V	N	2019	6	7
					V	S	2019	6	0
					V	S	2019	6	1
					V	S	2019	6	0
					V	S	2019	6	3
					V	S	2019	6	0
					V	N	2017	7	1
					V	N	2017	7	0
					V	N	2017	7	1
					V	N	2017	7	1
					V	N	2017	7	0
					V	N	2017	7	0
					V	N	2017	7	1
					V	N	2017	7	1
					V	S	2017	7	0
					V	S	2017	7	1
					V	S	2017	7	0
					V	S	2017	7	0
					V	S	2017	7	0
					V	S	2017	7	2
					V	S	2017	7	0
					V	S	2017	7	0
					V	N	2017	7	0
					V	N	2017	7	0
					V	S	2017	7	0
					V	S	2017	7	0
					V	N	2019	7	0
					V	N	2019	7	0
					V	N	2019	7	0
					V	N	2019	7	0
					V	N	2019	7	0
					V	S	2019	7	0
					V	S	2019	7	1
					V	S	2019	7	0
					V	S	2019	7	1
					V	S	2019	7	0
					V	N	2017	8	0
					V	N	2017	8	0
					V	N	2017	8	0
					V	N	2017	8	0
					V	N	2017	8	1
					V	N	2017	8	0
					V	N	2017	8	0
					V	N	2017	8	1
					V	S	2017	8	0
					V	S	2017	8	0
					V	S	2017	8	0
					V	S	2017	8	0
					V	S	2017	8	0
					V	S	2017	8	1
					V	S	2017	8	0
					V	S	2017	8	0
					V	N	2017	8	1
					V	N	2017	8	0
					V	S	2017	8	0
					V	S	2017	8	0
					V	N	2019	8	0
					V	N	2019	8	0
					V	N	2019	8	0
					V	N	2019	8	0
					V	N	2019	8	0
					V	S	2019	8	0
					V	S	2019	8	0
					V	S	2019	8	0
					V	S	2019	8	0
					V	S	2019	8	0

## Sheet: Fig. S2
Fig. S2a-b						Fig. S2c-d						Fig. S2e-f						Fig. S2g-h						Fig. S2i-j						Fig. S2k-l
Species	treatment	Site	sex (f/m/j)	Gonad weight/L (%g/cm)		Species	treatment	Site	sex (f/m/j)	Liver weight/L (%g/cm)		Species	treatment	Site	sex (f/m/j)	% protein		Species	treatment	Site	sex (f/m/j)	RNA : DNA		Species	treatment	Site	sex (f/m/j)	TAC (U/mg protein)		Species	treatment	Site	sex (f/m/j)	MDA (nmol/mg protein)
Blenny	C	S	f	0.417949		Blenny	C	S	f	0.307692		Blenny	C	N	f	73.0392		Blenny	C	N	f	34.6883		Blenny	C	N	f	0.958022		Blenny	C	N	f	1.0996
Blenny	C	S	f	0.0791667		Blenny	C	S	f	0.120833		Blenny	C	N	f	57.2594		Blenny	C	N	f	21.6434		Blenny	C	N	f	0.879768		Blenny	C	N	f	0.73314
Blenny	C	N	f	0.0413793		Blenny	C	N	f	0.0862069		Blenny	C	N	f	55.6925		Blenny	C	N	f	2.94375		Blenny	C	N	f	0.818984		Blenny	C	N	f	0.457814
Blenny	C	S	f	0.012		Blenny	C	S	f	0.088		Blenny	C	N	f	28.2325		Blenny	C	N	f	0.914286		Blenny	C	N	f	0.411015		Blenny	C	N	f	0.099794
Blenny	C	N	f	0.604		Blenny	C	N	f	0.332		Blenny	C	S	f	89.4634		Blenny	C	S	f	25.1429		Blenny	C	S	f	0.874831		Blenny	C	S	f	2.15825
Blenny	C	N	f	0.796774		Blenny	C	N	f	0.312903		Blenny	C	S	f	78.3022		Blenny	C	S	f	9.57292		Blenny	C	S	f	0.601333		Blenny	C	S	f	1.85608
Blenny	C	N	f	0.56875		Blenny	C	N	f	0.31875		Blenny	C	S	f	68.9599		Blenny	V	N	f	30.1205		Blenny	V	N	f	1.02763		Blenny	V	N	f	3.46656
Blenny	C	S	f	0.0230769		Blenny	C	S	f	0.103846		Blenny	V	N	f	76.8944		Blenny	V	N	f	24.1772		Blenny	V	N	f	0.956291		Blenny	V	N	f	2.42393
Blenny	C	S	j	0		Blenny	C	S	j	0.219048		Blenny	V	N	f	72.31		Blenny	V	N	f	3.53889		Blenny	V	N	f	0.843152		Blenny	V	N	f	1.23249
Blenny	C	N	m	0.0230769		Blenny	C	N	m	0.0884615		Blenny	V	N	f	69.704		Blenny	V	N	f	2.75		Blenny	V	N	f	0.838549		Blenny	V	N	f	0.984449
Blenny	C	N	m	0.114516		Blenny	C	N	m	0.0741935		Blenny	V	N	f	65.006		Blenny	V	N	f	2.2913		Blenny	V	N	f	0.778414		Blenny	V	N	f	0.628912
Blenny	C	S	m	0.0925926		Blenny	C	S	m	0.237037		Blenny	V	S	f	109.612		Blenny	V	S	f	55.2147		Blenny	V	S	f	1.30696		Blenny	V	S	f	1.92809
Blenny	C	N	m	0.00285714		Blenny	C	N	m	0.142857		Blenny	V	S	f	76.8613		Blenny	V	S	f	43.7113		Blenny	V	S	f	0.873157		Blenny	V	S	f	1.80282
Blenny	C	S	m	0.0177419		Blenny	C	S	m	0.298387		Blenny	V	S	f	66.3093		Blenny	V	S	f	27.459		Blenny	V	S	f	0.752733		Blenny	V	S	f	1.59012
Blenny	C	N	m	0.102222		Blenny	C	N	m	0.146667		Blenny	V	S	f	63.7763		Blenny	V	S	f	12.1935		Blenny	V	S	f	0.706325		Blenny	V	S	f	1.2467
Blenny	C	S	m	0.286667		Blenny	C	S	m	0.286667		Blenny	V	S	f	59.9903		Blenny	V	S	f	3.65079		Blenny	V	S	f	0.679405		Blenny	V	S	f	1.22895
Blenny	C	S	m	0.306667		Blenny	C	S	m	0.177778		Blenny	V	S	f	46.0729		Blenny	V	S	f	3.39091		Blenny	V	S	f	0.613787		Blenny	V	S	f	1.22577
Blenny	C	S	m	0.106897		Blenny	C	S	m	0.139655		Blenny	C	S	j	65.5924		Blenny	V	S	f	3.06111		Blenny	V	S	f	0.576902		Blenny	V	S	f	1.13946
Blenny	C	S	m	0.173736		Blenny	C	S	m	0.376714		Blenny	V	N	j	66.6697		Blenny	V	S	f	2.56667		Blenny	V	S	f	0.25965		Blenny	V	S	f	0.531758
Blenny	C	S	m	0.104478		Blenny	C	S	m	0.465672		Blenny	V	S	j	72.5741		Blenny	V	S	f	2		Blenny	V	S	f	0.0629812		Blenny	V	S	f	0.43996
Blenny	C	S	m	0.00769231		Blenny	C	S	m	0.119231		Blenny	C	N	m	59.9707		Blenny	C	S	j	4.92		Blenny	C	S	j	1.35965		Blenny	C	S	j	1.2451
Blenny	V	S	f	0.0153846		Blenny	V	S	f	0.297436		Blenny	C	N	m	56.9356		Blenny	V	N	j	26.4286		Blenny	V	N	j	0.648313		Blenny	V	N	j	2.72805
Blenny	V	S	f	0.751923		Blenny	V	S	f	0.705769		Blenny	C	N	m	56.5057		Blenny	V	N	j	2.12667		Blenny	V	N	j	0.469856		Blenny	V	N	j	1.2399
Blenny	V	S	f	0.0192308		Blenny	V	S	f	0.142308		Blenny	C	S	m	88.2649		Blenny	V	S	j	23.2546		Blenny	V	S	j	0.59058		Blenny	V	S	j	1.66101
Blenny	V	N	f	0.003125		Blenny	V	N	f	0.115625		Blenny	C	S	m	72.1843		Blenny	C	N	m	24.8649		Blenny	C	N	m	1.08052		Blenny	C	N	m	1.59164
Blenny	V	N	f	0.00714286		Blenny	V	N	f	0.0785714		Blenny	C	S	m	70.938		Blenny	C	N	m	17.6066		Blenny	C	N	m	0.908132		Blenny	C	N	m	1.06032
Blenny	V	N	f	0.185		Blenny	V	N	f	0.16		Blenny	C	S	m	68.1276		Blenny	C	N	m	7.43023		Blenny	C	N	m	0.39484		Blenny	C	N	m	0.505304
Blenny	V	N	f	0.536364		Blenny	V	N	f	0.190909		Blenny	C	S	m	66.5782		Blenny	C	N	m	2.16867		Blenny	C	N	m	0.255178		Blenny	C	N	m	0
Blenny	V	N	f	0.267925		Blenny	V	N	f	0.211321		Blenny	C	S	m	66.1501		Blenny	C	S	m	17.75		Blenny	C	S	m	1.27582		Blenny	C	S	m	1.7636
Blenny	V	S	f	0.406977		Blenny	V	S	f	0.116279		Blenny	V	N	m	70.9496		Blenny	C	S	m	12.5		Blenny	C	S	m	0.71701		Blenny	C	S	m	1.47243
Blenny	V	S	f	0.32439		Blenny	V	S	f	0.239024		Blenny	V	N	m	69.1351		Blenny	C	S	m	6.49167		Blenny	C	S	m	0.680246		Blenny	C	S	m	1.46003
Blenny	V	S	f	0.669231		Blenny	V	S	f	0.14359		Blenny	V	N	m	66.351		Blenny	C	S	m	6.45161		Blenny	C	S	m	0.561241		Blenny	C	S	m	0.993864
Blenny	V	S	f	0.480769		Blenny	V	S	f	0.661538		Blenny	V	S	m	60.0171		Blenny	C	S	m	2.71379		Blenny	C	S	m	0.476227		Blenny	C	S	m	0.792946
Blenny	V	S	f	0.595556		Blenny	V	S	f	0.377778		Blue eyed	C	N	f	71.6555		Blenny	C	S	m	2.09091		Blenny	C	S	m	0.416531		Blenny	C	S	m	0.692473
Blenny	V	S	f	0.0137931		Blenny	V	S	f	0.137931		Blue eyed	C	N	f	68.5905		Blenny	C	S	m	1.73889		Blenny	C	S	m	0.296033		Blenny	C	S	m	0.566709
Blenny	V	S	j	0		Blenny	V	N	j	0.0869565		Blue eyed	C	N	f	67.7406		Blenny	C	S	m	1.38889		Blenny	C	S	m	0.276613		Blenny	C	S	m	0
Blenny	V	N	j	0		Blenny	V	N	j	0.291304		Blue eyed	C	S	f	76.7988		Blenny	V	N	m	25.9414		Blenny	V	N	m	0.874129		Blenny	V	N	m	1.29221
Blenny	V	N	j	0		Blenny	V	N	m	0.088		Blue eyed	C	S	f	67.6907		Blenny	V	N	m	20.3632		Blenny	V	N	m	0.827193		Blenny	V	N	m	0.0721229
Blenny	V	N	m	0.012		Blenny	V	N	m	0.107407		Blue eyed	V	N	f	79.3205		Blenny	V	N	m	2.215		Blenny	V	N	m	0.465195		Blenny	V	N	m	0
Blenny	V	N	m	0.0185185		Blenny	V	N	m	0.352632		Blue eyed	V	N	f	68.6514		Blenny	V	S	m	17.8947		Blenny	V	S	m	2.07898		Blenny	V	S	m	0
Blenny	V	N	m	0.248684		Blenny	V	S	m	0.168		Blue eyed	V	N	f	57.9051		Blue eyed	C	N	f	9.39706		Blue eyed	C	N	f	0.92851		Blue eyed	C	N	f	0.262411
Blenny	V	S	m	0.008		Blue eyed	C	S	f	0.0291667		Blue eyed	C	N	j	67.1657		Blue eyed	C	N	f	8.06154		Blue eyed	C	N	f	0.400031		Blue eyed	C	N	f	0
Blue eyed	C	S	f	0.00416667		Blue eyed	C	S	f	0.0347826		Blue eyed	C	N	j	63.8057		Blue eyed	C	N	f	6.0917		Blue eyed	C	N	f	0.267834		Blue eyed	C	N	f	0
Blue eyed	C	S	f	0.0173913		Blue eyed	C	N	f	0.1125		Blue eyed	C	N	j	43.4389		Blue eyed	C	N	f	5.95833		Blue eyed	C	N	f	0.200495		Blue eyed	C	S	f	0.788335
Blue eyed	C	N	f	0.0375		Blue eyed	C	N	f	0.0925926		Blue eyed	C	S	j	82.9702		Blue eyed	C	S	f	7.35526		Blue eyed	C	S	f	1.04347		Blue eyed	C	S	f	0.531433
Blue eyed	C	N	f	0.0333333		Blue eyed	C	N	f	0.068		Blue eyed	C	S	j	68.1274		Blue eyed	C	S	f	6.44286		Blue eyed	C	S	f	0.591742		Blue eyed	C	S	f	0
Blue eyed	C	N	f	0.028		Blue eyed	C	S	f	0.0615385		Blue eyed	C	S	j	37.384		Blue eyed	C	S	f	6.1828		Blue eyed	C	S	f	0.106287		Blue eyed	V	N	f	0.916623
Blue eyed	C	S	f	0.0269231		Blue eyed	C	S	f	0.1		Blue eyed	V	N	j	94.1916		Blue eyed	V	N	f	13.3582		Blue eyed	V	N	f	0.67778		Blue eyed	V	N	f	0.599048
Blue eyed	C	S	f	0.0178571		Blue eyed	C	N	f	0.0423077		Blue eyed	V	N	j	73.0587		Blue eyed	V	N	f	8.39542		Blue eyed	V	N	f	0.444868		Blue eyed	V	N	f	0
Blue eyed	C	N	f	0.00384615		Blue eyed	C	S	j	0.18125		Blue eyed	V	N	j	69.5082		Blue eyed	V	N	f	5.7037		Blue eyed	V	N	f	0.259464		Blue eyed	V	N	f	0
Blue eyed	C	S	j	0		Blue eyed	C	S	j	0.0235294		Blue eyed	V	S	j	78.988		Blue eyed	V	N	f	5.55556		Blue eyed	V	N	f	0.102579		Blue eyed	V	S	f	0.503708
Blue eyed	C	S	j	0		Blue eyed	C	S	j	0.136667		Blue eyed	V	S	j	67.3575		Blue eyed	V	S	f	8.25		Blue eyed	V	S	f	0.53477		Blue eyed	C	N	j	0.565778
Blue eyed	C	S	j	0		Blue eyed	C	S	j	0.0464286		Blue eyed	V	S	j	27.1543		Blue eyed	C	N	j	8.51613		Blue eyed	C	N	j	0.756317		Blue eyed	C	N	j	0.560235
Blue eyed	C	S	j	0		Blue eyed	C	S	j	0.0769231		Blue eyed	C	N	m	67.0139		Blue eyed	C	N	j	7.36667		Blue eyed	C	N	j	0.603496		Blue eyed	C	N	j	0.370687
Blue eyed	C	S	j	0		Blue eyed	C	S	j	0.0304348		Blue eyed	C	N	m	57.1677		Blue eyed	C	N	j	3.10526		Blue eyed	C	N	j	0.57243		Blue eyed	C	S	j	1.2367
Blue eyed	C	S	j	0		Blue eyed	C	N	j	0.0423077		Blue eyed	C	S	m	66.3872		Blue eyed	C	N	j	2.38		Blue eyed	C	S	j	2.20185		Blue eyed	C	S	j	0.700264
Blue eyed	C	S	j	0		Blue eyed	C	N	j	0.120588		Yaldwyn	C	N	f	80.6433		Blue eyed	C	S	j	9.42105		Blue eyed	C	S	j	0.760829		Blue eyed	C	S	j	0.688894
Blue eyed	C	N	j	0		Blue eyed	C	N	j	0.037931		Yaldwyn	C	N	f	61.2431		Blue eyed	C	S	j	8.94737		Blue eyed	C	S	j	0.696549		Blue eyed	C	S	j	0.522547
Blue eyed	C	N	j	0		Blue eyed	C	N	j	0.08		Yaldwyn	C	S	f	54.5067		Blue eyed	C	S	j	8.8		Blue eyed	C	S	j	0.65358		Blue eyed	C	S	j	0.459722
Blue eyed	C	N	j	0		Blue eyed	C	S	m	0.1		Yaldwyn	V	S	f	71.5024		Blue eyed	C	S	j	6.14458		Blue eyed	C	S	j	0.643611		Blue eyed	C	S	j	0
Blue eyed	C	N	j	0		Blue eyed	C	N	m	0.0806452		Yaldwyn	V	S	f	47.1756		Blue eyed	C	S	j	5.8		Blue eyed	C	S	j	0.329786		Blue eyed	V	N	j	1.47773
Blue eyed	C	S	m	0.0037037		Blue eyed	C	N	m	0.116129		Yaldwyn	C	N	j	71.3474		Blue eyed	C	S	j	3.40714		Blue eyed	V	N	j	0.977988		Blue eyed	V	N	j	0.928161
Blue eyed	C	N	m	0		Blue eyed	C	S	m	0.0518519		Yaldwyn	C	N	j	65.2217		Blue eyed	V	N	j	6.59091		Blue eyed	V	N	j	0.612963		Blue eyed	V	N	j	0.510802
Blue eyed	C	N	m	0.00967742		Blue eyed	C	S	m	0.07		Yaldwyn	C	S	j	79.116		Blue eyed	V	N	j	3.5381		Blue eyed	V	N	j	0.501675		Blue eyed	V	N	j	0.345541
Blue eyed	C	S	m	0.0111111		Blue eyed	C	S	m	0.032		Yaldwyn	C	S	j	70.2041		Blue eyed	V	N	j	3.34884		Blue eyed	V	N	j	0.469237		Blue eyed	V	S	j	0.822688
Blue eyed	C	S	m	0.0133333		Blue eyed	C	S	m	0		Yaldwyn	C	S	j	66.234		Blue eyed	V	N	j	2.68056		Blue eyed	V	S	j	7.53108		Blue eyed	V	S	j	0.701517
Blue eyed	C	S	m	0.004		Blue eyed	V	N	f	0.110714		Yaldwyn	C	S	j	63.8052		Blue eyed	V	S	j	19.2593		Blue eyed	V	S	j	0.710062		Blue eyed	V	S	j	0.643737
Blue eyed	C	S	m	0		Blue eyed	V	N	f	0.072		Yaldwyn	C	S	j	60.8887		Blue eyed	V	S	j	11.12		Blue eyed	V	S	j	0.598917		Blue eyed	V	S	j	0.473653
Blue eyed	V	N	f	0.0214286		Blue eyed	V	N	f	0.0454545		Yaldwyn	C	S	j	53.2072		Blue eyed	V	S	j	10.2609		Blue eyed	V	S	j	0.510704		Blue eyed	C	N	m	0.949839
Blue eyed	V	N	f	0.024		Blue eyed	V	S	f	0.0461538		Yaldwyn	V	N	j	66.5167		Blue eyed	V	S	j	8.46377		Blue eyed	C	N	m	1.44882		Blue eyed	C	N	m	0.745107
Blue eyed	V	N	f	0.0181818		Blue eyed	V	N	f	0.00833333		Yaldwyn	V	N	j	57.7948		Blue eyed	C	N	m	5.37084		Blue eyed	C	N	m	1.04911		Blue eyed	C	S	m	1.14423
Blue eyed	V	S	f	0.00769231		Blue eyed	V	S	j	0.0551724		Yaldwyn	V	S	j	84.7667		Blue eyed	C	N	m	5.06452		Blue eyed	C	S	m	1.26455		Blue eyed	C	S	m	0.685035
Blue eyed	V	N	f	0.0125		Blue eyed	V	S	j	0.05		Yaldwyn	V	S	j	70.1644		Blue eyed	C	S	m	11.688		Blue eyed	C	S	m	1.00693		Blue eyed	C	S	m	0.51133
Blue eyed	V	S	j	0		Blue eyed	V	S	j	0.0318182		Yaldwyn	V	S	j	63.5951		Blue eyed	C	S	m	9.50437		Blue eyed	C	S	m	0.629959		Blue eyed	C	S	m	0
Blue eyed	V	S	j	0		Blue eyed	V	S	j	0.0666667		Yaldwyn	C	N	m	65.8188		Blue eyed	C	S	m	8.33333		Blue eyed	C	S	m	0.516712		Blue eyed	V	N	m	1.94176
Blue eyed	V	S	j	0		Blue eyed	V	N	j	0.0375		Yaldwyn	C	N	m	51.0937		Blue eyed	C	S	m	5.42005		Blue eyed	V	N	m	0.683499		Blue eyed	V	N	m	0.820208
Blue eyed	V	S	j	0		Blue eyed	V	N	j	0.025		Yaldwyn	C	S	m	75.9707		Blue eyed	V	N	m	10.3333		Blue eyed	V	N	m	0.145815		Blue eyed	V	S	m	1.54491
Blue eyed	V	N	j	0		Blue eyed	V	N	j	0.052		Yaldwyn	C	S	m	59.6519		Blue eyed	V	N	m	3.23077		Blue eyed	V	S	m	2.08447		Blue eyed	V	S	m	0.346405
Blue eyed	V	N	j	0		Blue eyed	V	N	j	0.0347826		Yaldwyn	C	S	m	57.5118		Blue eyed	V	S	m	8.62069		Blue eyed	V	S	m	1.18219		Blue eyed	V	S	m	0
Blue eyed	V	N	j	0		Blue eyed	V	S	m	0.0758621		Yaldwyn	C	S	m	52.2732		Blue eyed	V	S	m	7.95082		Blue eyed	V	S	m	0.996857		Blue eyed	V	S	m	0
Blue eyed	V	N	j	0		Blue eyed	V	S	m	0.0633333		Yaldwyn	V	N	m	72.0154		Blue eyed	V	S	m	6.76923		Blue eyed	V	S	m	0.277124		Blue eyed	V	S	m	0
Blue eyed	V	S	m	0.00103448		Blue eyed	V	S	m	0.251515		Yaldwyn	V	N	m	65.6361		Blue eyed	V	S	m	5.95238		Blue eyed	V	S	m	0.264819		Yaldwyn	C	N	f	1.17437
Blue eyed	V	S	m	0.00666667		Blue eyed	V	N	m	0.0521739		Yaldwyn	V	N	m	63.9832		Blue eyed	V	S	m	4.33962		Yaldwyn	C	N	f	2.64482		Yaldwyn	C	N	f	0.540028
Blue eyed	V	S	m	0.0121212		Blue eyed	V	N	m	0.0730769		Yaldwyn	V	N	m	62.9878		Yaldwyn	C	N	f	8.33333		Yaldwyn	C	N	f	0.94645		Yaldwyn	C	N	f	0.301462
Blue eyed	V	N	m	0.00434783		Blue eyed	V	S	m	0.0347826		Yaldwyn	V	S	m	59.3484		Yaldwyn	C	N	f	4.42308		Yaldwyn	C	N	f	0.840326		Yaldwyn	C	S	f	0.246001
Blue eyed	V	N	m	0.0153846		Blue eyed	V	S	m	0.0625		Yaldwyn	V	S	m	56.3128		Yaldwyn	C	S	f	3.68421		Yaldwyn	C	S	f	2.35171		Yaldwyn	C	S	f	0.131243
Blue eyed	V	S	m	0		Yaldwyn	C	S	f	0.145161		Yaldwyn	V	S	m	55.2445		Yaldwyn	C	S	f	2.52033		Yaldwyn	C	S	f	1.13197		Yaldwyn	C	S	f	0
Blue eyed	V	S	m	0		Yaldwyn	C	S	f	0.42		Yaldwyn	V	S	m	41.7108		Yaldwyn	C	S	f	2.09246		Yaldwyn	C	S	f	0.872187		Yaldwyn	V	N	f	0
Yaldwyn	C	S	f	0		Yaldwyn	C	S	f	0.417778								Yaldwyn	V	N	f	1.52738		Yaldwyn	V	N	f	1.68694		Yaldwyn	V	S	f	1.07836
Yaldwyn	C	S	f	0.0225		Yaldwyn	C	N	f	0.166667								Yaldwyn	V	S	f	6.02469		Yaldwyn	V	S	f	1.71837		Yaldwyn	V	S	f	0.357994
Yaldwyn	C	S	f	0.0155556		Yaldwyn	C	N	f	0.330952								Yaldwyn	V	S	f	4.83333		Yaldwyn	V	S	f	0.78165		Yaldwyn	C	N	j	1.21502
Yaldwyn	C	N	f	0.0214286		Yaldwyn	C	N	f	0.08								Yaldwyn	C	N	j	6.04545		Yaldwyn	C	N	j	1.31714		Yaldwyn	C	N	j	0.638503
Yaldwyn	C	N	f	0.107143		Yaldwyn	C	S	j	0.267442								Yaldwyn	C	N	j	5.19091		Yaldwyn	C	N	j	1.11448		Yaldwyn	C	S	j	1.04418
Yaldwyn	C	N	f	0.0133333		Yaldwyn	C	S	j	0.175676								Yaldwyn	C	S	j	4.39333		Yaldwyn	C	S	j	1.52417		Yaldwyn	C	S	j	1.01689
Yaldwyn	C	S	j	0		Yaldwyn	C	S	j	0.18								Yaldwyn	C	S	j	3.45161		Yaldwyn	C	S	j	0.850493		Yaldwyn	C	S	j	0.723994
Yaldwyn	C	S	j	0		Yaldwyn	C	S	j	0.276923								Yaldwyn	C	S	j	3.06364		Yaldwyn	C	S	j	0.71048		Yaldwyn	C	S	j	0.51312
Yaldwyn	C	S	j	0		Yaldwyn	C	S	j	0.822								Yaldwyn	C	S	j	2.47727		Yaldwyn	C	S	j	0.703855		Yaldwyn	C	S	j	0.365181
Yaldwyn	C	S	j	0		Yaldwyn	C	S	j	0.143243								Yaldwyn	C	S	j	2.18182		Yaldwyn	C	S	j	0.622585		Yaldwyn	C	S	j	0.260543
Yaldwyn	C	S	j	0		Yaldwyn	C	N	j	0.116129								Yaldwyn	C	S	j	1.92308		Yaldwyn	C	S	j	0.607308		Yaldwyn	V	N	j	0.424572
Yaldwyn	C	S	j	0		Yaldwyn	C	N	j	0.0733333								Yaldwyn	V	N	j	4.08		Yaldwyn	V	N	j	2.31232		Yaldwyn	V	N	j	0.274344
Yaldwyn	C	N	j	0		Yaldwyn	C	S	m	0.16875								Yaldwyn	V	N	j	2.50569		Yaldwyn	V	N	j	0.938848		Yaldwyn	V	S	j	0.877218
Yaldwyn	C	N	j	0		Yaldwyn	C	S	m	0.315789								Yaldwyn	V	S	j	7.03636		Yaldwyn	V	S	j	0.990592		Yaldwyn	V	S	j	0.795717
Yaldwyn	C	S	m	0.0125		Yaldwyn	C	S	m	0.0785714								Yaldwyn	V	S	j	6.14474		Yaldwyn	V	S	j	0.886162		Yaldwyn	V	S	j	0.699791
Yaldwyn	C	S	m	0.00263158		Yaldwyn	C	N	m	0.922449								Yaldwyn	V	S	j	2.72727		Yaldwyn	V	S	j	0.715792		Yaldwyn	C	N	m	1.40631
Yaldwyn	C	S	m	0.0178571		Yaldwyn	C	N	m	0.175								Yaldwyn	C	N	m	9.33333		Yaldwyn	C	N	m	2.13144		Yaldwyn	C	N	m	0.546523
Yaldwyn	C	N	m	0.00816327		Yaldwyn	C	N	m	0.106061								Yaldwyn	C	N	m	8.21429		Yaldwyn	C	N	m	2.0724		Yaldwyn	C	N	m	0.367977
Yaldwyn	C	N	m	0.0125		Yaldwyn	C	S	m	0.445238								Yaldwyn	C	N	m	2.76316		Yaldwyn	C	N	m	1.28631		Yaldwyn	C	N	m	0.191889
Yaldwyn	C	N	m	0		Yaldwyn	C	S	m	0.569565								Yaldwyn	C	N	m	1.9403		Yaldwyn	C	N	m	1.19177		Yaldwyn	C	N	m	0.186214
Yaldwyn	C	S	m	0		Yaldwyn	C	N	m	0.238462								Yaldwyn	C	S	m	3.51254		Yaldwyn	C	N	m	0.662359		Yaldwyn	C	S	m	0.242079
Yaldwyn	C	S	m	0.00652174		Yaldwyn	C	S	m	0.0173913								Yaldwyn	C	S	m	3.14607		Yaldwyn	C	S	m	1.35462		Yaldwyn	C	S	m	0.141474
Yaldwyn	C	N	m	0.0025641		Yaldwyn	C	N	m	0.319048								Yaldwyn	C	S	m	2.92793		Yaldwyn	C	S	m	0.920303		Yaldwyn	C	S	m	0
Yaldwyn	C	S	m	0.0173913		Yaldwyn	V	S	f	0.0666667								Yaldwyn	C	S	m	2.70936		Yaldwyn	C	S	m	0.788213		Yaldwyn	C	S	m	0
Yaldwyn	C	N	m	0		Yaldwyn	V	N	f	0.134783								Yaldwyn	C	S	m	2		Yaldwyn	C	S	m	0.726236		Yaldwyn	V	N	m	1.24165
Yaldwyn	V	S	f	0.0121212		Yaldwyn	V	S	f	0.18								Yaldwyn	C	S	m	1.74863		Yaldwyn	V	N	m	2.98537		Yaldwyn	V	N	m	1.05474
Yaldwyn	V	N	f	0.0347826		Yaldwyn	V	N	j	0.37907								Yaldwyn	V	N	m	11.8765		Yaldwyn	V	N	m	2.56797		Yaldwyn	V	N	m	0.753263
Yaldwyn	V	S	f	0.0171429		Yaldwyn	V	S	j	0.162857								Yaldwyn	V	N	m	9.71591		Yaldwyn	V	N	m	1.28631		Yaldwyn	V	N	m	0.611502
Yaldwyn	V	N	j	0.00232558		Yaldwyn	V	S	j	0.186111								Yaldwyn	V	N	m	6.49167		Yaldwyn	V	N	m	1.27954		Yaldwyn	V	N	m	0.317321
Yaldwyn	V	S	j	0		Yaldwyn	V	S	j	0.210256								Yaldwyn	V	N	m	4.89167		Yaldwyn	V	N	m	1.223		Yaldwyn	V	N	m	0.121116
Yaldwyn	V	S	j	0		Yaldwyn	V	N	j	0.659091								Yaldwyn	V	N	m	2.98851		Yaldwyn	V	N	m	0.870337		Yaldwyn	V	N	m	0
Yaldwyn	V	S	j	0		Yaldwyn	V	S	m	0.112121								Yaldwyn	V	N	m	2.19512		Yaldwyn	V	N	m	0.456097		Yaldwyn	V	S	m	1.5955
Yaldwyn	V	N	j	0		Yaldwyn	V	S	m	0.305								Yaldwyn	V	N	m	1.9		Yaldwyn	V	S	m	2.35968		Yaldwyn	V	S	m	0.246958
Yaldwyn	V	S	m	0.0151515		Yaldwyn	V	S	m	0.075								Yaldwyn	V	S	m	5.47486		Yaldwyn	V	S	m	1.79854		Yaldwyn	V	S	m	0.206082
Yaldwyn	V	S	m	0.0025		Yaldwyn	V	S	m	0.0925								Yaldwyn	V	S	m	5.04444		Yaldwyn	V	S	m	1.11131		Yaldwyn	V	S	m	0.164606
Yaldwyn	V	S	m	0.00714286		Yaldwyn	V	N	m	0.62549								Yaldwyn	V	S	m	2.28261		Yaldwyn	V	S	m	0.987637		Yaldwyn	V	S	m	0
Yaldwyn	V	S	m	0.0025		Yaldwyn	V	N	m	0.409524								Yaldwyn	V	S	m	2.18667		Yaldwyn	V	S	m	0.830305
Yaldwyn	V	N	m	0.0137255		Yaldwyn	V	N	m	0.0225								Yaldwyn	V	S	m	2.13115
Yaldwyn	V	N	m	0.00238095		Yaldwyn	V	S	m	0.657692
Yaldwyn	V	N	m	0.005		Yaldwyn	V	N	m	0.0735294
Yaldwyn	V	S	m	0.0115385		Yaldwyn	V	N	m	0.270732
Yaldwyn	V	N	m	0.00588235		Yaldwyn	V	N	m	2.11905
Yaldwyn	V	N	m	0.00243902		Yaldwyn	V	N	m	0.162162
Yaldwyn	V	N	m	0.00952381
Yaldwyn	V	N	m	0.00810811

## Sheet: Fig. S3
Fig. S3
Treatment	Turf biomass (g)	Gastropod biomass (mg)
C	2.498	138.996
C	1.2453	33.8291
C	3.8821	178.766
C	6.4398	210.802
C	0.9656	57.5289
C	1.665	200.582
C	2.4989	105.217
C	2.5823	241.28
C	1.8512	190.017
C	2.5082	87.2806
V	4.9752	385.87
V	4.9086	405.327
V	2.1447	249.015
V	4.5832	392.723
V	4.0512	606.961
V	4.7418	467.572
V	5.9643	540.013
V	5.7384	648.215
V	10.3523	523.812

## Sheet: Fig. S4
Fig. S4a				Fig. S4b
treatment	Fish density at T0	Attack rates (per min)		treatment	Male density	Attack rates (per min)
C	5	0.0704225		C	12	0.0704225
C	4	0		C	8	0
C	9	0		C	23	0
C	4	0		C	14	0
C	10.5	0		C	5	0
C	3.5	0		C	13	0
C	5	0.169104		C	32	0.169104
C	8	0.0435374		C	30	0.0435374
C	13.5	0		C	12	0
C	3	0		C	10	0
C	7	0		C	21	0
C	3	0		C	1	0
V	12	0.246224		V	45	0.246224
V	6.5	0.356771		V	32	0.356771
V	6	0.280292		V	44	0.280292
V	3	0.282124		V	41	0.282124
V	1	0		V	5	0
V	7.5	0.514397		V	18	0.514397
V	4	0.108315		V	27	0.108315
V	9.5	0.0529672		V	40	0.0529672
V	8.5	0.17165		V	52	0.17165
V	6.5	0		V	15	0
V	7	0.346471		V	33	0.346471
V	5.5	0.662616		V	51	0.662616
V	3.5	0.33492		V	37	0.33492
V	9.5	0.173669		V	30	0.173669
V	5.5	0.127654		V	31	0.127654
V	12.5	0.20094		V	58	0.20094
V	5.5	0.230027		V	29	0.230027
V	5	0.498128		V	41	0.498128
V	4	0.0967742		V	31	0.0967742
V	7	0.215097		V	32	0.215097
V	7.5	0.0111111		V	18	0.0111111
V	6	1.05844		V	20	1.05844
V	19	0.192		V	25	0.192

## Sheet: Fig. S5
Fig. S5a							Fig. S5b							Fig. S5c					Fig. S5d					Fig. S5e
feeding blue-eyed			feeding Yaldwin's				aggression blue-eyed			aggression Yaldwin's				treatment	Site	sex (f/m/j)	stomach content/L (%g/cm)		treatment	Site	sex (f/m/j)	stomach content/L (%g/cm)		treatment	Site	sex (f/m/j)	stomach content/L (%g/cm)
C	N	0.727969	C	N	0.307918		C	N	0	C	N	0		C	S	fj	0.0205128		C	S	fj	0.0375		C	S	fj	0.0387097
C	N	0.361446	C	N	0		C	N	0	C	N	0		C	S	fj	0.0333333		C	S	fj	0.00869565		C	S	fj	0.0575
C	N	0.806897	C	N	0		C	N	0	C	N	0		C	N	fj	0.0517241		C	N	fj	0.015625		C	S	fj	0.0644444
C	N	0.289689	C	N	1.19505		C	N	0	C	N	0		C	N	fj	0.164		C	N	fj	0.037037		C	N	fj	0.104762
C	S	0.657005	C	N	0		C	S	0	C	N	0		C	N	fj	0		C	N	fj	0.028		C	N	fj	0.0333333
C	S	0.483041	C	S	0		C	S	0	C	S	0		C	N	fj	0.0291667		C	S	fj	0		C	N	fj	0.0133333
C	S	0.324185	C	S	0		C	S	0	C	S	0		C	S	fj	0		C	S	fj	0.00357143		C	S	fj	0.134884
C	S	0.164646	C	S	0		C	S	0.428571	C	S	0		C	S	fj	0.0047619		C	N	fj	0.00384615		C	S	fj	0.0027027
C	S	0.607508	C	S	0		C	S	0	C	S	0		C	N	m	0.00769231		C	S	fj	0.071875		C	S	fj	0.01
V	N	0	V	N	2.47751		V	N	0	V	N	0		C	N	m	0.0322581		C	S	fj	0.0441176		C	S	fj	0.00769231
V	N	0	V	N	0		V	N	0	V	N	5.45455		C	S	m	0.0351852		C	S	fj	0.00333333		C	S	fj	0.242
V	S	1.21564	V	N	0.253165		V	S	0	V	N	0		C	N	m	0.02		C	S	fj	0.025		C	S	fj	0.0027027
			V	N	0					V	N	0		C	S	m	0.0516129		C	S	fj	0.0192308		C	N	fj	0.0258065
			V	N	0					V	N	0		C	N	m	0.0288889		C	S	fj	0.0173913		C	N	fj	0.04
			V	S	0.305987					V	S	0		C	S	m	0.0786667		C	N	fj	0.0115385		C	S	m	0.028125
			V	S	0					V	S	0		C	S	m	0.0244444		C	N	fj	0.00588235		C	S	m	0.0263158
			V	S	1.1973					V	S	0.358707		C	S	m	0.0344828		C	N	fj	0.00689655		C	S	m	0.0285714
			V	S	0					V	S	0		C	S	m	0		C	N	fj	0.0166667		C	N	m	0.0387755
			V	S	0.1					V	S	0		C	S	m	0.156716		C	S	m	0.0296296		C	N	m	0.0770833
														C	S	m	0.0230769		C	N	m	0.0322581		C	N	m	0.0272727
														V	S	fj	0.0384615		C	N	m	0.0354839		C	S	m	0.0309524
														V	S	fj	0.165385		C	S	m	0		C	S	m	0.0391304
														V	S	fj	0.0423077		C	S	m	0.04		C	N	m	0.00512821
														V	N	fj	0		C	S	m	0		C	N	m	0.0380952
														V	N	fj	0		C	S	m	0.036		V	S	fj	0.0484848
														V	N	fj	0.09		V	N	fj	0.0107143		V	N	fj	0.0347826
														V	N	fj	0.152727		V	N	fj	0		V	S	fj	0.0257143
														V	N	fj	0.0622642		V	N	fj	0.0318182		V	N	fj	0
														V	S	fj	0.109302		V	S	fj	0.0115385		V	S	fj	0.0142857
														V	S	fj	0.197561		V	N	fj	0.00833333		V	S	fj	0.0111111
														V	S	fj	0.107692		V	S	fj	0.00689655		V	S	fj	0.0179487
														V	S	fj	0.236538		V	S	fj	0.0230769		V	N	fj	0.0363636
														V	S	fj	0.131111		V	S	fj	0.00454545		V	S	m	0.0333333
														V	S	fj	0.0931034		V	S	fj	0.0133333		V	S	m	0.0275
														V	S	fj	0.0130435		V	N	fj	0.00416667		V	S	m	0.0464286
														V	N	fj	0		V	N	fj	0.01		V	S	m	0.0625
														V	N	fj	0.0543478		V	N	fj	0.012		V	N	m	0.0333333
														V	N	m	0		V	N	fj	0		V	N	m	0.0809524
														V	N	m	0		V	S	m	0.0206897		V	N	m	0.0375
														V	N	m	0.168421		V	S	m	0.02		V	S	m	0.0961538
														V	S	m	0.028		V	S	m	0.0151515		V	N	m	0.0382353
																			V	N	m	0.0173913		V	N	m	0.00487805
																			V	N	m	0		V	N	m	0.00714286
																			V	S	m	0.00434783		V	N	m	0.00540541
																			V	S	m	0.034375

## Sheet: Fig. S7
Fig. S7a				Fig. S7b				Fig. S7c				Fig. S7d
treatment	% male	pH		pH	Gonad weight/L (%g/cm)	sex (f/m/j)		treatment	% male	mean temperature		mean temperature	Gonad weight/L (%g/cm)	sex (f/m/j)
C	71.4286	8.04		8.075	0.0666667	f		C	71.4286	20.18		20.22	0.0666667	f
C	57.1429	8.075		8.075	0.0230769	f		C	57.1429	20.22		20.22	0.0230769	f
C	80	8.09		8.075	0.0490196	f		C	80	20.31		20.22	0.0490196	f
C	71.4286	8.075		8.09	0.00652174	f		C	71.4286	20.29		20.31	0.00652174	f
C	100	8.055		8.04	0.0276596	f		C	100	20.42		20.18	0.0276596	f
C	100	8.09		8.04	0	f		C	100	20.1		20.18	0	f
C	57.1429	8.065		8.075	0.00769231	f		C	57.1429	20.63		20.29	0.00769231	f
C	57.1429	8.085		8.075	0.0102564	f		C	57.1429	20.03		20.29	0.0102564	f
C	71.4286	8.09		8.06	0.0244444	f		C	71.4286	20.52		19.31	0.0244444	f
C	71.4286	8.08		8.13	0.00851064	f		C	71.4286	19.33		20.06	0.00851064	f
C	85.7143	8.06		8.09	0.008	f		C	85.7143	19.31		20.52	0.008	f
C	85.7143	8.13		8.09	0.0119048	f		C	85.7143	20.06		20.52	0.0119048	f
V	83.3333	7.895		8.065	0.0195122	f		V	83.3333	20.39		20.63	0.0195122	f
V	100	7.935		8.065	0.0108108	f		V	100	20.6		20.63	0.0108108	f
V	85.7143	7.91		8.065	0.00909091	f		V	85.7143	20.35		20.63	0.00909091	f
V	100	7.81		8.08	0.0333333	f		V	100	20.4		19.23	0.0333333	f
V	85.7143	7.88		8.08	0.0177778	f		V	85.7143	20.31		19.23	0.0177778	f
V	100	7.5		8.085	0.0097561	f		V	100	20.7		20.03	0.0097561	f
V	100	7.895		8.085	0.0177778	f		V	100	20.14		20.03	0.0177778	f
V	100	8.065		8.085	0.0227273	f		V	100	20.14		20.03	0.0227273	f
V	100	8		7.88	0.00789474	f		V	28.5714	19.3		20.31	0.00789474	f
V	28.5714	7.915		7.895	0.0175	f		V	57.1429	20.01		20.39	0.0175	f
V	57.1429	8.06		7.91	0.00217391	f		V	71.4286	19.33		20.35	0.00217391	f
V	71.4286	7.47		7.81	0.0759259	f		V	83.3333	19.75		19.75	0.0759259	f
V	83.3333	7.81		7.47	0.0469388	f		V	100	19.41		19.33	0.0469388	f
V	100	7.845		7.47	0.00769231	f		V	80	20.02		19.33	0.00769231	f
V	80	8.085		8.06	0.0111111	f		V	85.7143	20.22		20.01	0.0111111	f
V	85.7143	7.755		8.06	0.0227273	f		V	100	19.63		20.01	0.0227273	f
V	100	7.72		8.06	0.0355556	f		V	85.7143	20.45		20.01	0.0355556	f
V	85.7143	7.525		7.525	0.0409091	f		V	100	20.73		20.45	0.0409091	f
V	100	7.615		7.915	0.0162791	f						19.3	0.0162791	f
				7.915	0	f						19.3	0	f
				7.915	0.0177778	f						19.3	0.0177778	f
				7.915	0.0296296	f						19.3	0.0296296	f
				7.915	0.0175	f						19.3	0.0175	f
				7.755	0.048	f						20.22	0.048	f
				8.085	0.0666667	f						20.02	0.0666667	f
				8.09	0.0264151	m						20.1	0.0264151	m
				8.09	0.0428571	m						20.1	0.0428571	m
				8.09	0.016	m						20.1	0.016	m
				8.09	0.0155172	m						20.1	0.0155172	m
				8.09	0.00731707	m						20.1	0.00731707	m
				8.09	0.00512821	m						20.1	0.00512821	m
				8.09	0.0189655	m						20.1	0.0189655	m
				8.075	0.046	m						20.22	0.046	m
				8.075	0.004	m						20.22	0.004	m
				8.075	0.0106383	m						20.22	0.0106383	m
				8.075	0.0190476	m						20.22	0.0190476	m
				8.09	0	m						20.31	0	m
				8.09	0.00816327	m						20.31	0.00816327	m
				8.09	0	m						20.31	0	m
				8.09	0.00425532	m						20.31	0.00425532	m
				8.055	0.0119048	m						20.42	0.0119048	m
				8.055	0.00851064	m						20.42	0.00851064	m
				8.055	0.00851064	m						20.42	0.00851064	m
				8.055	0.00204082	m						20.42	0.00204082	m
				8.055	0.0243243	m						20.42	0.0243243	m
				8.055	0.00930233	m						20.42	0.00930233	m
				8.055	0.00232558	m						20.42	0.00232558	m
				8.04	0.0134615	m						20.18	0.0134615	m
				8.04	0.0210526	m						20.18	0.0210526	m
				8.04	0.0162791	m						20.18	0.0162791	m
				8.04	0.00784314	m						20.18	0.00784314	m
				8.04	0.0183673	m						20.18	0.0183673	m
				8.075	0.0134615	m						20.29	0.0134615	m
				8.075	0.00909091	m						20.29	0.00909091	m
				8.075	0	m						20.29	0	m
				8.075	0.0125	m						20.29	0.0125	m
				8.075	0.005	m						20.29	0.005	m
				8.06	0	m						19.31	0	m
				8.06	0.00851064	m						19.31	0.00851064	m
				8.06	0	m						19.31	0	m
				8.06	0.00769231	m						19.31	0.00769231	m
				8.06	0	m						19.31	0	m
				8.13	0.0196721	m						20.06	0.0196721	m
				8.13	0.012766	m						20.06	0.012766	m
				8.13	0.0293103	m						20.06	0.0293103	m
				8.13	0.00188679	m						20.06	0.00188679	m
				8.13	0.0153846	m						20.06	0.0153846	m
				8.13	0	m						20.06	0	m
				8.09	0.00714286	m						20.52	0.00714286	m
				8.09	0.01	m						20.52	0.01	m
				8.09	0.0113636	m						20.52	0.0113636	m
				8.09	0.00888889	m						20.52	0.00888889	m
				8.09	0.0122449	m						20.52	0.0122449	m
				8.065	0.0148936	m						20.63	0.0148936	m
				8.065	0.00689655	m						20.63	0.00689655	m
				8.065	0	m						20.63	0	m
				8.065	0.0106383	m						20.63	0.0106383	m
				8.08	0.00217391	m						19.23	0.00217391	m
				8.08	0.0226415	m						19.23	0.0226415	m
				8.08	0.00784314	m						19.23	0.00784314	m
				8.08	0.00416667	m						19.23	0.00416667	m
				8.08	0.0142857	m						19.33	0.0142857	m
				8.085	0.00625	m						20.03	0.00625	m
				8.085	0.0339286	m						20.03	0.0339286	m
				8.085	0.00888889	m						20.03	0.00888889	m
				8.085	0.016	m						20.03	0.016	m
				8	0.0169811	m						20.14	0.0169811	m
				8	0.0385965	m						20.14	0.0385965	m
				8	0.00952381	m						20.14	0.00952381	m
				8	0.00612245	m						20.14	0.00612245	m
				8	0.0153846	m						20.14	0.0153846	m
				8	0.0204545	m						20.14	0.0204545	m
				7.88	0.0125	m						20.31	0.0125	m
				7.88	0.0117647	m						20.31	0.0117647	m
				7.88	0.0230769	m						20.31	0.0230769	m
				7.88	0.01	m						20.31	0.01	m
				7.88	0.0375	m						20.31	0.0375	m
				7.88	0.0130435	m						20.31	0.0130435	m
				7.81	0.0047619	m						20.4	0.0047619	m
				7.81	0.0132075	m						20.4	0.0132075	m
				7.81	0.0183673	m						20.4	0.0183673	m
				7.81	0.0175439	m						20.4	0.0175439	m
				7.81	0.0134615	m						20.4	0.0134615	m
				7.81	0.0255319	m						20.4	0.0255319	m
				7.81	0.0108696	m						20.4	0.0108696	m
				7.5	0.00666667	m						20.7	0.00666667	m
				7.5	0.0132075	m						20.7	0.0132075	m
				7.5	0.02	m						20.7	0.02	m
				7.5	0.0224138	m						20.7	0.0224138	m
				7.5	0.0116279	m						20.7	0.0116279	m
				7.5	0.00930233	m						20.7	0.00930233	m
				7.895	0.0102041	m						20.14	0.0102041	m
				7.895	0.0169811	m						20.14	0.0169811	m
				7.895	0	m						20.14	0	m
				7.895	0.0157895	m						20.14	0.0157895	m
				7.895	0.00816327	m						20.14	0.00816327	m
				7.895	0.0102041	m						20.14	0.0102041	m
				8.065	0.00869565	m						20.39	0.0047619	m
				8.065	0.00769231	m						20.39	0.0159091	m
				8.065	0.00681818	m						20.39	0	m
				8.065	0.0128205	m						20.39	0.0163265	m
				8.065	0.0121951	m						20.39	0.00869565	m
				8.065	0.005	m						20.35	0.0333333	m
				8.065	0.00217391	m						20.35	0.0218182	m
				7.895	0.0047619	m						20.35	0.00714286	m
				7.895	0.0159091	m						20.35	0	m
				7.895	0	m						20.35	0.0157895	m
				7.895	0.0163265	m						20.35	0.0258621	m
				7.895	0.00869565	m						20.6	0.00555556	m
				7.91	0.0333333	m						20.6	0.0259259	m
				7.91	0.0218182	m						20.6	0.0196078	m
				7.91	0.00714286	m						19.75	0.0116279	m
				7.91	0	m						19.75	0.012	m
				7.91	0.0157895	m						19.75	0.0106383	m
				7.91	0.0258621	m						19.75	0.00487805	m
				7.935	0.00555556	m						19.75	0.0454545	m
				7.935	0.0259259	m						20.73	0.0372881	m
				7.935	0.0196078	m						20.73	0.0156863	m
				7.81	0.0116279	m						20.73	0.0117647	m
				7.81	0.012	m						20.73	0.00238095	m
				7.81	0.0106383	m						20.73	0.00980392	m
				7.81	0.00487805	m						20.73	0.0305085	m
				7.81	0.0454545	m						20.73	0.025	m
				7.615	0.0372881	m						19.33	0.012	m
				7.615	0.0156863	m						19.33	0.0111111	m
				7.615	0.0117647	m						19.33	0.028	m
				7.615	0.00238095	m						19.33	0.00869565	m
				7.615	0.00980392	m						19.33	0.00408163	m
				7.615	0.0305085	m						20.01	0.0097561	m
				7.615	0.025	m						20.01	0.0153846	m
				7.47	0.012	m						20.01	0.0106383	m
				7.47	0.0111111	m						20.01	0.0125	m
				7.47	0.028	m						19.63	0.012963	m
				7.47	0.00869565	m						19.63	0.0153846	m
				7.47	0.00408163	m						19.63	0.012	m
				8.06	0.0097561	m						19.63	0.00888889	m
				8.06	0.0153846	m						19.63	0.0266667	m
				8.06	0.0106383	m						19.63	0.0108696	m
				8.06	0.0125	m						20.45	0.0196078	m
				7.72	0.012963	m						20.45	0.0163265	m
				7.72	0.0153846	m						20.45	0.0345455	m
				7.72	0.012	m						20.45	0.0737705	m
				7.72	0.00888889	m						20.45	0.0150943	m
				7.72	0.0266667	m						20.45	0.025	m
				7.72	0.0108696	m						19.3	0.00869565	m
				7.525	0.0196078	m						19.3	0.00888889	m
				7.525	0.0163265	m						20.22	0.00754717	m
				7.525	0.0345455	m						20.22	0.00612245	m
				7.525	0.0737705	m						20.22	0.037931	m
				7.525	0.0150943	m						20.22	0.0173077	m
				7.525	0.025	m						20.22	0.008	m
				7.915	0.00869565	m						20.22	0.0176471	m
				7.915	0.00888889	m						19.41	0.00833333	m
				7.755	0.00754717	m						19.41	0	m
				7.755	0.00612245	m						19.41	0	m
				7.755	0.037931	m						19.41	0.0166667	m
				7.755	0.0173077	m						19.41	0.0392157	m
				7.755	0.008	m						19.41	0	m
				7.755	0.0176471	m						19.41	0.0176471	m
				7.845	0.00833333	m						20.02	0.0350877	m
				7.845	0	m						20.02	0.0108696	m
				7.845	0	m						20.02	0.00869565	m
				7.845	0.0166667	m						20.02	0	m
				7.845	0.0392157	m
				7.845	0	m
				7.845	0.0176471	m
				8.085	0.0350877	m
				8.085	0.0108696	m
				8.085	0.00869565	m
				8.085	0	m
